# Supplementary material for: Genomic signatures of domestication on neurogenetic genes in Drosophila melanogaster
Source: BMC Evol Biol. 2016 Jan 5;16:6. doi: 10.1186/s12862-015-0580-1 (PMC4700609; doi:10.1186/s12862-015-0580-1)
Supplement: Additional file 2: Table S1. — SNP characterization. Number and genomic location of laboratory-specific, high-FST/high lab (Fst*lab>wild), and high-FST/low lab SNPs (Fst*wild>lab). Expected proportions based on genic fractions garnered from FlyBase Dmel R5.9. Random simulations capped using the number of laboratory-specific SNPs. (XLSX 43 kb) [file 12862_2015_580_MOESM2_ESM.xlsx]

## Sheet: Sheet1
	Lab-specific			Lab-differentiated (Fst*lab>wild)			D. mel (wild-caught) specific			Expected fraction conditioned on size		Simulations (17,250 SNPs)
	Total	X	Autosome	Total	X	Autosome	Total	X	Autosome	X	Autosome	X	Autosome
Derived variants	17250	1796	15454	33172	8508	24665	5434046	1020611	4413435	-	-	-	-
Fixed (derived allele)	75	56	19	30396	7512	22884	0	0	0	-	-	-	-
Polymorphic (derived allele)	17175	1740	15435	2776	996	1780	5434046	1020611	4413435	-	-	-	-
Genic	9258	934	8324	18284	4455	13829	2945213	540299	2404914	0.543688	0.562094	1008.74 (47.99)	8683.35 (142.39)
Regulatory	7307	734	6573	14168	3543	10625	2331113	436544	1894569	0.401062	0.406127	728.89 (32.47)	6274.61 (97.94)
5'UTR	376	37	339	600	131	469	99224	16617	82607	0.0182465	0.0192503	34.8 (5.48)	297.63 (17.68)
Intron	6437	631	5806	12747	3257	9490	2093902	394589	1699313	0.353131	0.358116	642.73 (19.59)	5534 (58.97)
3'UTR	494	66	428	821	155	666	137987	25338	112649	0.0296846	0.0287603	51.36 (7.4)	442.98 (21.29)
CDS	1951	200	1751	4116	912	3204	614100	103755	510345	0.142627	0.155967	279.85 (15.52)	2408.74 (44.45)
1st codon position	567	63	504	703	141	562	124563	18461	106102	0.0475422	0.051989	93.46 (9.27)	803.59 (27.64)
2nd codon position	541	54	487	498	117	381	88992	12435	76557	0.0475422	0.051989	93.09 (9.59)	802.42 (26.73)
3rd codon position	843	83	760	2915	654	2261	400545	72859	327686	0.0475422	0.051989	93.3 (9.3)	802.71 (27.42)
Nonsense	8	1	7	5	1	4	1059	86	973	-	-	-	-
Sense	3	1	2	1	0	1	248	30	218	-	-	-	-
Nonsynonymous	1136	116	1020	1251	265	986	206494	29313	177181	-	-	-	-
Synonymous	778	79	699	2853	644	2209	405498	74036	331462	-	-	-	-
P2P	0	0	0	0	0	0	0	0	0	-	-	-	-
P2N	463	51	412	1761	420	1341	240209	46042	194167	-	-	-	-
N2P	91	6	85	322	59	263	50201	7755	42446	-	-	-	-
N2N	224	22	202	770	165	605	115088	20239	94849	-	-	-	-
** Values inside parentheses represent std deviation
** Simulations based on randomly choosing SNPs without replacement (1000 replicates).
** Codons used to evaluate numbers nonsynonymous and synonymous SNPs must not have missing data
** Lab-differentiated (Fst*lab>wild) SNPs represent significant Fst outliers (Z-score >2.5) polarized by alleles derived in the lab, with frequencies greater than found in the wild. Only 123 (X:A ->37:86) lab-shared (Fst*wild>lab). SNPs with significant Fst were characterized by a lab-derived allele frequency less than its frequency in the wild, and are excluded from these counts.
