# Supplementary material for: Genomic signatures of domestication on neurogenetic genes in Drosophila melanogaster
Source: BMC Evol Biol. 2016 Jan 5;16:6. doi: 10.1186/s12862-015-0580-1 (PMC4700609; doi:10.1186/s12862-015-0580-1)
Supplement: Additional file 3: Table S2. — Gene characterization. Characterization of genes containing highly differentiated lab SNPs. (XLSX 244 kb) [file 12862_2015_580_MOESM3_ESM.xlsx]

## Sheet: Sheet1
SNP type	FlyBase ID	Gene Symbol	Secondary Identifier	Chromosome	Gene Length	No. of SNPs
Lab-specific	FBgn0041111	lilli	CG8817	2L	67125	1
Lab-specific	FBgn0031473	CG3104	CG3104	2L	6017	1
Lab-specific	FBgn0032210	CYLD	CG5603	2L	3971	1
Lab-specific	FBgn0015521	oho23B	CG2986	2L	971	1
Fst*wild>lab	FBgn0032455	CG5792	CG5792	2L	8682	2
Fst*wild>lab	FBgn0051721	Trim9	CG31721	2L	82493	1
Fst*wild>lab	FBgn0053507	dpr2	CG14067	2L	46469	1
Fst*wild>lab	FBgn0051690	CG31690	CG31690	2L	44610	1
Fst*wild>lab	FBgn0051729	CG31729	CG31729	2L	11654	1
Fst*wild>lab	FBgn0032221	CG5375	CG5375	2L	2769	1
Fst*wild>lab	FBgn0051798	CG31798	CG31798	2L	2032	1
Fst*wild>lab	FBgn0032230	CG13139	CG13139	2L	1031	1
Fst*wild>lab	FBgn0031446	CG15398	CG15398	2L	942	1
Fst*lab>wild	FBgn0041111	lilli	CG8817	2L	67125	87
Fst*lab>wild	FBgn0085427	CG34398	CG34398	2L	34280	73
Fst*lab>wild	FBgn0011259	Sema-1a	CG18405	2L	124095	56
Fst*lab>wild	FBgn0015600	toc	CG9660	2L	76274	52
Fst*lab>wild	FBgn0000114	aret	CG31762	2L	106958	46
Fst*lab>wild	FBgn0032151	nAcRalpha-30D	CG4128	2L	89266	45
Fst*lab>wild	FBgn0053507	dpr2	CG14067	2L	46469	43
Fst*lab>wild	FBgn0000547	ed	CG12676	2L	83680	41
Fst*lab>wild	FBgn0243486	rdo	CG15151	2L	57842	41
Fst*lab>wild	FBgn0053715	Msp-300	CG33549	2L	96544	37
Fst*lab>wild	FBgn0000636	Fas3	CG5803	2L	72489	37
Fst*lab>wild	FBgn0085370	Pde11	CG10231	2L	38920	37
Fst*lab>wild	FBgn0015609	CadN	CG7100	2L	89655	35
Fst*lab>wild	FBgn0051721	Trim9	CG31721	2L	82493	35
Fst*lab>wild	FBgn0031349	CG14351	CG14351	2L	52458	35
Fst*lab>wild	FBgn0085403	Rapgap1	CG13790	2L	78799	34
Fst*lab>wild	FBgn0000011	ab	CG4807	2L	50400	26
Fst*lab>wild	FBgn0085424	nub	CG15489	2L	40272	25
Fst*lab>wild	FBgn0004242	syt	CG3139	2L	19229	25
Fst*lab>wild	FBgn0085410	CG34381	CG34381	2L	31915	24
Fst*lab>wild	FBgn0028704	Nckx30C	CG18660	2L	28960	24
Fst*lab>wild	FBgn0000097	aop	CG3166	2L	22265	24
Fst*lab>wild	FBgn0045495	Gr28b	CG13788	2L	7422	24
Fst*lab>wild	FBgn0086758	chinmo	CG31666	2L	47372	23
Fst*lab>wild	FBgn0051690	CG31690	CG31690	2L	44610	23
Fst*lab>wild	FBgn0032694	MESR3	CG15162	2L	44530	23
Fst*lab>wild	FBgn0085407	Pvf3	CG34378	2L	57010	22
Fst*lab>wild	FBgn0000256	capu	CG3399	2L	30202	22
Fst*lab>wild	FBgn0004002	wb	CG15288	2L	64743	21
Fst*lab>wild	FBgn0032456	MRP	CG6214	2L	25738	21
Fst*lab>wild	FBgn0016930	smi35A	CG4551	2L	49630	20
Fst*lab>wild	FBgn0003502	Btk29A	CG8049	2L	41568	20
Fst*lab>wild	FBgn0031738	CG9171	CG9171	2L	31959	20
Fst*lab>wild	FBgn0032455	CG5792	CG5792	2L	8682	20
Fst*lab>wild	FBgn0031464	Duox	CG3131	2L	5299	19
Fst*lab>wild	FBgn0031413	CG9967	CG9967	2L	48574	18
Fst*lab>wild	FBgn0051774	fred	CG31774	2L	41636	18
Fst*lab>wild	FBgn0085372	sick	CG33316	2L	101583	17
Fst*lab>wild	FBgn0031414	eys	CG33955	2L	46488	17
Fst*lab>wild	FBgn0051814	CG31814	CG31814	2L	40450	17
Fst*lab>wild	FBgn0002023	Lim3	CG10699	2L	28874	17
Fst*lab>wild	FBgn0051846	CG31846	CG31846	2L	23317	17
Fst*lab>wild	FBgn0032681	CG10283	CG10283	2L	11561	17
Fst*lab>wild	FBgn0085450	Snoo	CG7233	2L	91842	16
Fst*lab>wild	FBgn0051746	CG31746	CG31746	2L	40003	16
Fst*lab>wild	FBgn0016660	H15	CG6604	2L	11586	16
Fst*lab>wild	FBgn0023407	B4	CG9239	2L	46667	15
Fst*lab>wild	FBgn0051665	CG31665	CG31665	2L	21921	15
Fst*lab>wild	FBgn0031888	Pvf2	CG13780	2L	15056	15
Fst*lab>wild	FBgn0032685	CG10211	CG10211	2L	14289	15
Fst*lab>wild	FBgn0031474	CG2991	CG2991	2L	11394	15
Fst*lab>wild	FBgn0028859	CG12455	CG12455	2L	11292	15
Fst*lab>wild	FBgn0031449	CG31689	CG31689	2L	9727	15
Fst*lab>wild	FBgn0051646	CG31646	CG31646	2L	32271	14
Fst*lab>wild	FBgn0020762	Atet	CG2969	2L	11844	14
Fst*lab>wild	FBgn0024734	PRL-1	CG4993	2L	11777	14
Fst*lab>wild	FBgn0031473	CG3104	CG3104	2L	6017	14
Fst*lab>wild	FBgn0015400	kek2	CG4977	2L	4317	14
Fst*lab>wild	FBgn0002543	lea	CG5481	2L	39561	13
Fst*lab>wild	FBgn0010473	tutl	CG15427	2L	38097	13
Fst*lab>wild	FBgn0004394	pdm2	CG12287	2L	28484	13
Fst*lab>wild	FBgn0083945	CG34109	CG13128	2L	24548	13
Fst*lab>wild	FBgn0011829	Ret	CG14396	2L	16351	13
Fst*lab>wild	FBgn0031702	CG14021	CG14021	2L	7585	13
Fst*lab>wild	FBgn0003016	osp	CG3479	2L	89553	12
Fst*lab>wild	FBgn0031879	SP1070	CG9138	2L	37060	12
Fst*lab>wild	FBgn0011676	Nos	CG6713	2L	34179	12
Fst*lab>wild	FBgn0032180	CG31714	CG31714	2L	23086	12
Fst*lab>wild	FBgn0051663	CG31663	CG31663	2L	22035	12
Fst*lab>wild	FBgn0259176	bun	CG42281	2L	90053	11
Fst*lab>wild	FBgn0051760	CG31760	CG31760	2L	27437	11
Fst*lab>wild	FBgn0032497	CG6043	CG6043	2L	23039	11
Fst*lab>wild	FBgn0000183	BicD	CG6605	2L	12421	11
Fst*lab>wild	FBgn0031944	CG7196	CG7196	2L	11525	11
Fst*lab>wild	FBgn0032167	CG5853	CG5853	2L	6673	11
Fst*lab>wild	FBgn0015954	kuz	CG7147	2L	88097	10
Fst*lab>wild	FBgn0000497	ds	CG17941	2L	74947	10
Fst*lab>wild	FBgn0032330	Samuel	CG31868	2L	53776	10
Fst*lab>wild	FBgn0031736	CG11030	CG11030	2L	35152	10
Fst*lab>wild	FBgn0013433	beat-Ia	CG4846	2L	31693	10
Fst*lab>wild	FBgn0085369	CG34340	CG2808	2L	28205	10
Fst*lab>wild	FBgn0032723	ssp3	CG18397	2L	27423	10
Fst*lab>wild	FBgn0051641	stai	CG31641	2L	23527	10
Fst*lab>wild	FBgn0031850	Tsp	CG11326	2L	22299	10
Fst*lab>wild	FBgn0023096	btv	CG15148	2L	19737	10
Fst*lab>wild	FBgn0028905	CG32972	CG32972	2L	19446	10
Fst*lab>wild	FBgn0032129	jp	CG4405	2L	19033	10
Fst*lab>wild	FBgn0004893	bowl	CG10021	2L	12423	10
Fst*lab>wild	FBgn0026760	Tehao	CG7121	2L	5318	10
Fst*lab>wild	FBgn0053516	dpr3	CG15380	2L	48043	9
Fst*lab>wild	FBgn0051612	CG31612	CG31612	2L	33156	9
Fst*lab>wild	FBgn0000490	dpp	CG9885	2L	31155	9
Fst*lab>wild	FBgn0020503	CLIP-190	CG5020	2L	24960	9
Fst*lab>wild	FBgn0004858	elB	CG4220	2L	22425	9
Fst*lab>wild	FBgn0031681	pgant5	CG31651	2L	21434	9
Fst*lab>wild	FBgn0032136	CG15828	CG15828	2L	14679	9
Fst*lab>wild	FBgn0016926	smi21F	CG4710	2L	14301	9
Fst*lab>wild	FBgn0041184	Socs36E	CG15154	2L	13742	9
Fst*lab>wild	FBgn0051634	Oatp26F	CG31634	2L	7276	9
Fst*lab>wild	FBgn0031820	DLP	CG9537	2L	6629	9
Fst*lab>wild	FBgn0031468	CG2975	CG2975	2L	2517	9
Fst*lab>wild	FBgn0000464	Lar	CG10443	2L	120152	8
Fst*lab>wild	FBgn0043904	bru-2	CG31761	2L	53153	8
Fst*lab>wild	FBgn0053531	Ddr	CG9490	2L	49434	8
Fst*lab>wild	FBgn0041789	Pax	CG31794	2L	25643	8
Fst*lab>wild	FBgn0085422	CG34393	CG34393	2L	24508	8
Fst*lab>wild	FBgn0003255	rk	CG8930	2L	18526	8
Fst*lab>wild	FBgn0031975	CG7356	CG7356	2L	15494	8
Fst*lab>wild	FBgn0014396	tim	CG3234	2L	13317	8
Fst*lab>wild	FBgn0031645	CG3036	CG3036	2L	11774	8
Fst*lab>wild	FBgn0042627	v(2)k05816	CG3524	2L	11628	8
Fst*lab>wild	FBgn0027571	CG3523	CG3523	2L	11569	8
Fst*lab>wild	FBgn0044323	Cka	CG7392	2L	7794	8
Fst*lab>wild	FBgn0032482	Pect	CG5547	2L	7080	8
Fst*lab>wild	FBgn0051755	CG31755	CG31755	2L	5289	8
Fst*lab>wild	FBgn0027560	Tps1	CG4104	2L	4467	8
Fst*lab>wild	FBgn0040510	ACXA	CG17176	2L	4362	8
Fst*lab>wild	FBgn0004620	GluRIIA	CG6992	2L	3920	8
Fst*lab>wild	FBgn0032221	CG5375	CG5375	2L	2769	8
Fst*lab>wild	FBgn0031596	CG15429	CG15429	2L	1055	8
Fst*lab>wild	FBgn0000721	for	CG10033	2L	34877	7
Fst*lab>wild	FBgn0051637	CG31637	CG31637	2L	28354	7
Fst*lab>wild	FBgn0051660	CG31660	CG31660	2L	22384	7
Fst*lab>wild	FBgn0004914	Hnf4	CG9310	2L	21757	7
Fst*lab>wild	FBgn0010453	Wnt4	CG4698	2L	21708	7
Fst*lab>wild	FBgn0020304	drongo	CG3365	2L	17512	7
Fst*lab>wild	FBgn0028675	Sur	CG5772	2L	16555	7
Fst*lab>wild	FBgn0031897	CG13784	CG13784	2L	14779	7
Fst*lab>wild	FBgn0032521	CG7110	CG7110	2L	12058	7
Fst*lab>wild	FBgn0000180	bib	CG4722	2L	10898	7
Fst*lab>wild	FBgn0031981	CG7466	CG7466	2L	10613	7
Fst*lab>wild	FBgn0032653	CG5559	CG5559	2L	10424	7
Fst*lab>wild	FBgn0010197	Gyc32E	CG33114	2L	10074	7
Fst*lab>wild	FBgn0052970	CG32970	CG32970	2L	9821	7
Fst*lab>wild	FBgn0001301	kel	CG7210	2L	8880	7
Fst*lab>wild	FBgn0031589	CG3714	CG3714	2L	8561	7
Fst*lab>wild	FBgn0024320	NPC1	CG5722	2L	7076	7
Fst*lab>wild	FBgn0032378	CG14939	CG14939	2L	3708	7
Fst*lab>wild	FBgn0031450	Hrs	CG2903	2L	3391	7
Fst*lab>wild	FBgn0028479	CG4389	CG4389	2L	3205	7
Fst*lab>wild	FBgn0032484	kek4	CG9431	2L	2817	7
Fst*lab>wild	FBgn0028525	c(2)M	CG4249	2L	2681	7
Fst*lab>wild	FBgn0032209	Hand	CG18144	2L	2518	7
Fst*lab>wild	FBgn0031294	ia2	CG31795	2L	36650	6
Fst*lab>wild	FBgn0028875	nAcRalpha-34E	CG32975	2L	28135	6
Fst*lab>wild	FBgn0002973	numb	CG3779	2L	25780	6
Fst*lab>wild	FBgn0041150	hoe1	CG12787	2L	23551	6
Fst*lab>wild	FBgn0031299	CG4629	CG4629	2L	19416	6
Fst*lab>wild	FBgn0010263	Rbp9	CG3151	2L	13679	6
Fst*lab>wild	FBgn0051647	CG31647	CG31647	2L	13623	6
Fst*lab>wild	FBgn0032656	CG5674	CG5674	2L	11532	6
Fst*lab>wild	FBgn0028572	qtc	CG14039	2L	9918	6
Fst*lab>wild	FBgn0020371	Tim17b2	CG15257	2L	9436	6
Fst*lab>wild	FBgn0028482	CG16857	CG16857	2L	7264	6
Fst*lab>wild	FBgn0032475	Sfmbt	CG16975	2L	7140	6
Fst*lab>wild	FBgn0031461	daw	CG16987	2L	6629	6
Fst*lab>wild	FBgn0051694	CG31694	CG31694	2L	5891	6
Fst*lab>wild	FBgn0051638	CG31638	CG31638	2L	5864	6
Fst*lab>wild	FBgn0024947	NTPase	CG3059	2L	5144	6
Fst*lab>wild	FBgn0000579	Eno	CG17654	2L	4658	6
Fst*lab>wild	FBgn0051847	CG31847	CG31847	2L	4339	6
Fst*lab>wild	FBgn0040506	ACXE	CG17178	2L	4136	6
Fst*lab>wild	FBgn0032210	CYLD	CG5603	2L	3971	6
Fst*lab>wild	FBgn0031811	CG13982	CG13982	2L	3029	6
Fst*lab>wild	FBgn0054043	CG34043	CG34043	2L	1959	6
Fst*lab>wild	FBgn0031469	CG18558	CG18558	2L	1926	6
Fst*lab>wild	FBgn0028509	cenG1A	CG31811	2L	63148	5
Fst*lab>wild	FBgn0051738	CG31738	CG31738	2L	60104	5
Fst*lab>wild	FBgn0003716	tkv	CG14026	2L	52357	5
Fst*lab>wild	FBgn0032536	Ance-3	CG17988	2L	41032	5
Fst*lab>wild	FBgn0052982	CG32982	CG32982	2L	37976	5
Fst*lab>wild	FBgn0003475	spir	CG10076	2L	37176	5
Fst*lab>wild	FBgn0031993	CG8486	CG8486	2L	26312	5
Fst*lab>wild	FBgn0031384	CG4238	CG4238	2L	20419	5
Fst*lab>wild	FBgn0011230	poe	CG14472	2L	17269	5
Fst*lab>wild	FBgn0051635	CG31635	CG31635	2L	14539	5
Fst*lab>wild	FBgn0032297	CG17124	CG17124	2L	12241	5
Fst*lab>wild	FBgn0016076	vri	CG14029	2L	11350	5
Fst*lab>wild	FBgn0032683	perd	CG10275	2L	8680	5
Fst*lab>wild	FBgn0000228	Bsg25D	CG14025	2L	6834	5
Fst*lab>wild	FBgn0032135	GlcAT-S	CG3881	2L	6646	5
Fst*lab>wild	FBgn0029095	aru	CG4276	2L	6503	5
Fst*lab>wild	FBgn0032207	CG5640	CG5640	2L	6159	5
Fst*lab>wild	FBgn0085396	CG34367	CG5369	2L	5614	5
Fst*lab>wild	FBgn0032689	CG10413	CG10413	2L	5272	5
Fst*lab>wild	FBgn0031514	CG3332	CG3332	2L	4739	5
Fst*lab>wild	FBgn0031456	Trn-SR	CG2848	2L	3695	5
Fst*lab>wild	FBgn0032339	CG4705	CG4705	2L	3559	5
Fst*lab>wild	FBgn0028844	CG15283	CG15283	2L	3439	5
Fst*lab>wild	FBgn0027074	CG17324	CG17324	2L	3236	5
Fst*lab>wild	FBgn0032741	Side	CG10446	2L	3075	5
Fst*lab>wild	FBgn0031397	CG15385	CG15385	2L	2999	5
Fst*lab>wild	FBgn0020258	ppk	CG3478	2L	2952	5
Fst*lab>wild	FBgn0032194	CG4901	CG4901	2L	2540	5
Fst*lab>wild	FBgn0015663	Dot	CG2788	2L	2400	5
Fst*lab>wild	FBgn0027453	Dnz1	CG6627	2L	2236	5
Fst*lab>wild	FBgn0027609	morgue	CG15437	2L	1807	5
Fst*lab>wild	FBgn0053126	NLaz	CG33126	2L	1749	5
Fst*lab>wild	FBgn0026397	Or22b	CG4231	2L	1568	5
Fst*lab>wild	FBgn0250867	CG42238	CG42238	2L	86434	4
Fst*lab>wild	FBgn0010300	brat	CG10719	2L	38766	4
Fst*lab>wild	FBgn0031835	CG11319	CG11319	2L	32676	4
Fst*lab>wild	FBgn0003209	raw	CG12437	2L	30763	4
Fst*lab>wild	FBgn0013810	Dhc36C	CG5526	2L	24050	4
Fst*lab>wild	FBgn0001994	crp	CG7664	2L	23667	4
Fst*lab>wild	FBgn0085409	CG34380	CG34380	2L	19022	4
Fst*lab>wild	FBgn0016920	nompC	CG11020	2L	18802	4
Fst*lab>wild	FBgn0031530	pgant2	CG3254	2L	18492	4
Fst*lab>wild	FBgn0015380	drl	CG17348	2L	18269	4
Fst*lab>wild	FBgn0011274	Dif	CG6794	2L	15251	4
Fst*lab>wild	FBgn0031809	CG9508	CG9508	2L	11929	4
Fst*lab>wild	FBgn0031571	CG3921	CG3921	2L	11582	4
Fst*lab>wild	FBgn0003187	qua	CG6433	2L	10397	4
Fst*lab>wild	FBgn0259229	CG42329	CG42329	2L	10108	4
Fst*lab>wild	FBgn0051871	CG31871	CG31871	2L	9402	4
Fst*lab>wild	FBgn0031734	CG11147	CG11147	2L	7569	4
Fst*lab>wild	FBgn0041244	Gr39a	CG31622	2L	6952	4
Fst*lab>wild	FBgn0032481	CG16972	CG16972	2L	6177	4
Fst*lab>wild	FBgn0005511	mid	CG6634	2L	5968	4
Fst*lab>wild	FBgn0021800	l(2)k16918	CG3920	2L	5483	4
Fst*lab>wild	FBgn0031401	CG7082	CG7082	2L	4788	4
Fst*lab>wild	FBgn0032130	CG3838	CG3838	2L	4680	4
Fst*lab>wild	FBgn0031837	CG11320	CG11320	2L	4569	4
Fst*lab>wild	FBgn0031948	CG7149	CG7149	2L	4400	4
Fst*lab>wild	FBgn0032447	PICK1	CG6167	2L	3879	4
Fst*lab>wild	FBgn0032454	CG5787	CG5787	2L	3683	4
Fst*lab>wild	FBgn0031999	CG8419	CG8419	2L	3433	4
Fst*lab>wild	FBgn0040070	Trx-2	CG31884	2L	2866	4
Fst*lab>wild	FBgn0027586	CG5867	CG5867	2L	2803	4
Fst*lab>wild	FBgn0031395	CG10874	CG10874	2L	2459	4
Fst*lab>wild	FBgn0053124	CG33124	CG33124	2L	2110	4
Fst*lab>wild	FBgn0015035	Cyp4e3	CG4105	2L	2008	4
Fst*lab>wild	FBgn0031640	CG11926	CG11926	2L	2001	4
Fst*lab>wild	FBgn0031522	CG3285	CG3285	2L	1925	4
Fst*lab>wild	FBgn0031500	CG17221	CG17221	2L	1649	4
Fst*lab>wild	FBgn0031457	CG3077	CG3077	2L	1619	4
Fst*lab>wild	FBgn0032486	CG5705	CG5705	2L	1413	4
Fst*lab>wild	FBgn0053128	CG33128	CG33128	2L	1368	4
Fst*lab>wild	FBgn0031472	CG2983	CG2983	2L	1365	4
Fst*lab>wild	FBgn0000339	cni	CG5855	2L	1142	4
Fst*lab>wild	FBgn0032668	CG17681	CG17681	2L	993	4
Fst*lab>wild	FBgn0031979	CG7429	CG7429	2L	763	4
Fst*lab>wild	FBgn0259225	Pde1c	CG42325	2L	113744	3
Fst*lab>wild	FBgn0028644	beat-Ic	CG4838	2L	40510	3
Fst*lab>wild	FBgn0024245	dnt	CG17559	2L	24548	3
Fst*lab>wild	FBgn0032940	Mio	CG18362	2L	23929	3
Fst*lab>wild	FBgn0040299	Myo28B1	CG6976	2L	23414	3
Fst*lab>wild	FBgn0003896	tup	CG10619	2L	21756	3
Fst*lab>wild	FBgn0010382	CycE	CG3938	2L	20393	3
Fst*lab>wild	FBgn0086783	Mhc	CG17927	2L	20187	3
Fst*lab>wild	FBgn0028891	CG18482	CG18482	2L	19892	3
Fst*lab>wild	FBgn0031745	CG8965	CG8965	2L	19719	3
Fst*lab>wild	FBgn0001991	Ca-alpha1D	CG4894	2L	19429	3
Fst*lab>wild	FBgn0032123	Oatp30B	CG3811	2L	18834	3
Fst*lab>wild	FBgn0032006	Pvr	CG8222	2L	18740	3
Fst*lab>wild	FBgn0026319	Traf4	CG3048	2L	18176	3
Fst*lab>wild	FBgn0031362	CG17646	CG17646	2L	18087	3
Fst*lab>wild	FBgn0032120	CG33298	CG33298	2L	16922	3
Fst*lab>wild	FBgn0032586	Tpr2	CG4599	2L	15810	3
Fst*lab>wild	FBgn0000273	Pka-C1	CG4379	2L	14637	3
Fst*lab>wild	FBgn0032010	CG8086	CG8086	2L	13343	3
Fst*lab>wild	FBgn0031513	CG3347	CG3347	2L	11894	3
Fst*lab>wild	FBgn0051989	Cap-D3	CG31989	2L	11205	3
Fst*lab>wild	FBgn0051719	RluA-1	CG31719	2L	11011	3
Fst*lab>wild	FBgn0028387	chm	CG5229	2L	9936	3
Fst*lab>wild	FBgn0031865	CG10806	CG10806	2L	9484	3
Fst*lab>wild	FBgn0005672	spi	CG10334	2L	9425	3
Fst*lab>wild	FBgn0031896	CG4502	CG4502	2L	9351	3
Fst*lab>wild	FBgn0031275	GABA-B-R3	CG3022	2L	9023	3
Fst*lab>wild	FBgn0024244	drm	CG10016	2L	8835	3
Fst*lab>wild	FBgn0003866	tsh	CG1374	2L	8418	3
Fst*lab>wild	FBgn0011722	Tig	CG11527	2L	8051	3
Fst*lab>wild	FBgn0250786	Chd1	CG3733	2L	7980	3
Fst*lab>wild	FBgn0053543	CG33543	CG15354	2L	7841	3
Fst*lab>wild	FBgn0032078	CG9520	CG9520	2L	7746	3
Fst*lab>wild	FBgn0000299	Cg25C	CG4145	2L	7499	3
Fst*lab>wild	FBgn0046704	Liprin-alpha	CG11199	2L	7439	3
Fst*lab>wild	FBgn0031814	retm	CG9528	2L	7133	3
Fst*lab>wild	FBgn0031568	CG10019	CG10019	2L	6617	3
Fst*lab>wild	FBgn0004507	GlyP	CG7254	2L	6481	3
Fst*lab>wild	FBgn0086896	d	CG10595	2L	6187	3
Fst*lab>wild	FBgn0051786	CG31786	CG31786	2L	6114	3
Fst*lab>wild	FBgn0031836	CG11050	CG11050	2L	6041	3
Fst*lab>wild	FBgn0021953	Fatp	CG7400	2L	5964	3
Fst*lab>wild	FBgn0031995	CG8475	CG8475	2L	5939	3
Fst*lab>wild	FBgn0032079	CG31886	CG31886	2L	5496	3
Fst*lab>wild	FBgn0014906	CG3488	CG3488	2L	5352	3
Fst*lab>wild	FBgn0032305	CG6700	CG6700	2L	4874	3
Fst*lab>wild	FBgn0028485	CG4272	CG4272	2L	4779	3
Fst*lab>wild	FBgn0028862	CG15267	CG15267	2L	4735	3
Fst*lab>wild	FBgn0041723	rho-5	CG33304	2L	4722	3
Fst*lab>wild	FBgn0001978	stc	CG3647	2L	4588	3
Fst*lab>wild	FBgn0032688	CG15160	CG15160	2L	4534	3
Fst*lab>wild	FBgn0040508	ACXC	CG5983	2L	4244	3
Fst*lab>wild	FBgn0040509	ACXB	CG17174	2L	4200	3
Fst*lab>wild	FBgn0028854	CG12636	CG12636	2L	4004	3
Fst*lab>wild	FBgn0024291	Sir2	CG5216	2L	4000	3
Fst*lab>wild	FBgn0032495	CG16820	CG16820	2L	3962	3
Fst*lab>wild	FBgn0031854	CG11323	CG11323	2L	3727	3
Fst*lab>wild	FBgn0032506	CG9395	CG9395	2L	3582	3
Fst*lab>wild	FBgn0012037	Ance	CG8827	2L	3527	3
Fst*lab>wild	FBgn0027363	Stam	CG6521	2L	3487	3
Fst*lab>wild	FBgn0031737	obst-E	CG11142	2L	3467	3
Fst*lab>wild	FBgn0015664	Dref	CG5838-RA	2L	3308	3
Fst*lab>wild	FBgn0031399	mio	CG7074	2L	3262	3
Fst*lab>wild	FBgn0051897	CG31897	CG31897	2L	3213	3
Fst*lab>wild	FBgn0032773	fon	CG15825	2L	2988	3
Fst*lab>wild	FBgn0031813	CG9527	CG9527	2L	2946	3
Fst*lab>wild	FBgn0031968	CG7231	CG7231	2L	2868	3
Fst*lab>wild	FBgn0032217	CG4972	CG4972	2L	2780	3
Fst*lab>wild	FBgn0032691	CG10414	CG10414	2L	2670	3
Fst*lab>wild	FBgn0005664	Cry	CG16963	2L	2664	3
Fst*lab>wild	FBgn0032192	CG5731	CG5731	2L	2639	3
Fst*lab>wild	FBgn0031506	gkt	CG8825	2L	2447	3
Fst*lab>wild	FBgn0031465	CG3123	CG3123	2L	1961	3
Fst*lab>wild	FBgn0032525	Hsp60D	CG16954	2L	1959	3
Fst*lab>wild	FBgn0031432	Cyp309a1	CG9964	2L	1943	3
Fst*lab>wild	FBgn0011708	Syx5	CG4214	2L	1914	3
Fst*lab>wild	FBgn0032195	CG4908	CG4908	2L	1784	3
Fst*lab>wild	FBgn0031431	CG3515	CG3515	2L	1700	3
Fst*lab>wild	FBgn0032658	CG5681	CG5681	2L	1690	3
Fst*lab>wild	FBgn0051664	CG31664	CG31664	2L	1651	3
Fst*lab>wild	FBgn0032494	CG5945	CG5945	2L	1630	3
Fst*lab>wild	FBgn0041246	Gr32a	CG14916	2L	1572	3
Fst*lab>wild	FBgn0028895	CG17328	CG17328	2L	1512	3
Fst*lab>wild	FBgn0032182	CG13134	CG13134	2L	1506	3
Fst*lab>wild	FBgn0019830	colt	CG3057	2L	1476	3
Fst*lab>wild	FBgn0031463	CG15400	CG15400	2L	1426	3
Fst*lab>wild	FBgn0051928	CG31928	CG31928	2L	1256	3
Fst*lab>wild	FBgn0054011	CG34011	CG34011	2L	1248	3
Fst*lab>wild	FBgn0031361	CG17652	CG17652	2L	860	3
Fst*lab>wild	FBgn0031407	CG4270	CG4270	2L	775	3
Fst*lab>wild	FBgn0031412	CG16995	CG16995	2L	644	3
Fst*lab>wild	FBgn0031374	CG7337	CG7337	2L	58834	2
Fst*lab>wild	FBgn0028645	beat-Ib	CG7644	2L	57299	2
Fst*lab>wild	FBgn0051619	CG31619	CG31619	2L	44515	2
Fst*lab>wild	FBgn0041097	robo3	CG5423	2L	37009	2
Fst*lab>wild	FBgn0028481	CG4341	CG4341	2L	35305	2
Fst*lab>wild	FBgn0014859	Hr38	CG1864	2L	31129	2
Fst*lab>wild	FBgn0051869	CG31869	CG31869	2L	29058	2
Fst*lab>wild	FBgn0032655	CadN2	CG7527	2L	28656	2
Fst*lab>wild	FBgn0011219	Bsg	CG31605	2L	27139	2
Fst*lab>wild	FBgn0045852	ham	CG31753	2L	18810	2
Fst*lab>wild	FBgn0259111	Ndae1	CG42253	2L	15649	2
Fst*lab>wild	FBgn0031810	CG9511	CG9511	2L	15286	2
Fst*lab>wild	FBgn0028420	Kr-h1	CG18783	2L	14690	2
Fst*lab>wild	FBgn0085423	CG34394	CG34394	2L	14417	2
Fst*lab>wild	FBgn0043362	bchs	CG14001	2L	14062	2
Fst*lab>wild	FBgn0000462	dl	CG6667	2L	13527	2
Fst*lab>wild	FBgn0032857	CG10947	CG10947	2L	13338	2
Fst*lab>wild	FBgn0011648	Mad	CG12399	2L	13146	2
Fst*lab>wild	FBgn0000250	cact	CG5848	2L	13072	2
Fst*lab>wild	FBgn0028394	CG17834	CG17834	2L	12319	2
Fst*lab>wild	FBgn0010323	Gsc	CG2851	2L	11270	2
Fst*lab>wild	FBgn0015772	Nak	CG10637	2L	10802	2
Fst*lab>wild	FBgn0031322	CG5001	CG5001-RA	2L	10550	2
Fst*lab>wild	FBgn0031424	VGlut	CG9887	2L	10362	2
Fst*lab>wild	FBgn0032208	CG5604	CG5604	2L	10335	2
Fst*lab>wild	FBgn0015608	Ca-beta	CG6320	2L	10226	2
Fst*lab>wild	FBgn0031725	CG14010	CG14010	2L	10193	2
Fst*lab>wild	FBgn0031866	neuroligin	CG13772	2L	9831	2
Fst*lab>wild	FBgn0020240	Mcr	CG7586	2L	8860	2
Fst*lab>wild	FBgn0032797	CG10186	CG10186	2L	8234	2
Fst*lab>wild	FBgn0031516	CG9663	CG9663	2L	8203	2
Fst*lab>wild	FBgn0031728	Hsp60C	CG7235	2L	7993	2
Fst*lab>wild	FBgn0031390	tho2	CG31671	2L	7825	2
Fst*lab>wild	FBgn0015623	Cpr	CG11567	2L	7510	2
Fst*lab>wild	FBgn0031969	pes	CG7228	2L	7077	2
Fst*lab>wild	FBgn0032479	CG16974	CG16974	2L	7007	2
Fst*lab>wild	FBgn0000182	BicC	CG4824	2L	6594	2
Fst*lab>wild	FBgn0086909	CG31751	CG31751	2L	6514	2
Fst*lab>wild	FBgn0031955	CG14535	CG14535	2L	6483	2
Fst*lab>wild	FBgn0027600	obst-B	CG4778	2L	6260	2
Fst*lab>wild	FBgn0032147	IP3K1	CG4026	2L	6106	2
Fst*lab>wild	FBgn0022153	l(2)k05819	CG3054	2L	5911	2
Fst*lab>wild	FBgn0002524	lace	CG4162	2L	5908	2
Fst*lab>wild	FBgn0014010	Rab5	CG3664	2L	5816	2
Fst*lab>wild	FBgn0021873	Gef26	CG9491	2L	5562	2
Fst*lab>wild	FBgn0032340	CG6181	CG6181	2L	5513	2
Fst*lab>wild	FBgn0028918	CG15287	CG15287	2L	5438	2
Fst*lab>wild	FBgn0086705	mmy	CG9535	2L	5381	2
Fst*lab>wild	FBgn0020497	emb	CG13387	2L	5278	2
Fst*lab>wild	FBgn0032480	Edem2	CG5682	2L	5075	2
Fst*lab>wild	FBgn0021761	Nup154	CG4579	2L	5055	2
Fst*lab>wild	FBgn0000986	Fs(2)Ket	CG2637	2L	4864	2
Fst*lab>wild	FBgn0000052	ade2	CG9127	2L	4792	2
Fst*lab>wild	FBgn0031998	CG8451	CG8451	2L	4663	2
Fst*lab>wild	FBgn0010704	l(2)s5379	CG7085	2L	4573	2
Fst*lab>wild	FBgn0032223	GATAd	CG5034	2L	4542	2
Fst*lab>wild	FBgn0032433	Oatp33Ea	CG5427	2L	4511	2
Fst*lab>wild	FBgn0051792	CG31792	CG31792	2L	4488	2
Fst*lab>wild	FBgn0031858	CG17378	CG17378	2L	4417	2
Fst*lab>wild	FBgn0031375	CG31670	CG31670	2L	4284	2
Fst*lab>wild	FBgn0020429	GluRIIB	CG7234	2L	4160	2
Fst*lab>wild	FBgn0031696	Bub1	CG14030	2L	3967	2
Fst*lab>wild	FBgn0000075	amd	CG10501	2L	3951	2
Fst*lab>wild	FBgn0011232	scat	CG3766	2L	3934	2
Fst*lab>wild	FBgn0032197	CG5694	CG5694	2L	3929	2
Fst*lab>wild	FBgn0010309	pigeon	CG10739	2L	3897	2
Fst*lab>wild	FBgn0053125	CG33125	CG33125	2L	3851	2
Fst*lab>wild	FBgn0028375	heix	CG5876	2L	3827	2
Fst*lab>wild	FBgn0032485	CG9426	CG9426	2L	3643	2
Fst*lab>wild	FBgn0086251	del	CG9252	2L	3412	2
Fst*lab>wild	FBgn0032749	Phlpp	CG10493	2L	3402	2
Fst*lab>wild	FBgn0031536	Cog3	CG3248	2L	3361	2
Fst*lab>wild	FBgn0086357	Sec61alpha	CG9539	2L	3311	2
Fst*lab>wild	FBgn0031970	CG7227	CG7227	2L	3305	2
Fst*lab>wild	FBgn0032225	CG5022	CG5022	2L	3247	2
Fst*lab>wild	FBgn0052971	CG32971	CG32971	2L	3209	2
Fst*lab>wild	FBgn0031496	CG17258	CG17258	2L	3140	2
Fst*lab>wild	FBgn0051643	CG31643	CG31643	2L	3122	2
Fst*lab>wild	FBgn0016122	Acer	CG10593	2L	3092	2
Fst*lab>wild	FBgn0032067	CG9465	CG9465	2L	2998	2
Fst*lab>wild	FBgn0032450	CG5776	CG5776	2L	2997	2
Fst*lab>wild	FBgn0000229	bsk	CG5680	2L	2994	2
Fst*lab>wild	FBgn0032058	CG9289	CG9289	2L	2947	2
Fst*lab>wild	FBgn0032504	CG16970	CG16970	2L	2895	2
Fst*lab>wild	FBgn0022069	Nnp-1	CG12396	2L	2888	2
Fst*lab>wild	FBgn0010407	Ror	CG4926	2L	2848	2
Fst*lab>wild	FBgn0024191	sip1	CG7238	2L	2732	2
Fst*lab>wild	FBgn0015000	betaggt-I	CG3469	2L	2723	2
Fst*lab>wild	FBgn0024689	fws	CG6549	2L	2626	2
Fst*lab>wild	FBgn0051797	CG31797	CG31797	2L	2606	2
Fst*lab>wild	FBgn0031818	CG9536	CG9536	2L	2538	2
Fst*lab>wild	FBgn0032219	CG4995	CG4995	2L	2517	2
Fst*lab>wild	FBgn0032338	CG16854	CG16854	2L	2451	2
Fst*lab>wild	FBgn0032512	CG9305	CG9305	2L	2426	2
Fst*lab>wild	FBgn0031643	CG3008	CG3008	2L	2375	2
Fst*lab>wild	FBgn0031805	CG9505	CG9505	2L	2311	2
Fst*lab>wild	FBgn0031779	CG9175	CG9175	2L	2269	2
Fst*lab>wild	FBgn0032771	CG17349	CG17349	2L	2234	2
Fst*lab>wild	FBgn0032191	CG5734	CG5734	2L	2204	2
Fst*lab>wild	FBgn0032416	Gr33a	CG17213	2L	2178	2
Fst*lab>wild	FBgn0011244	Hsp60B	CG2830	2L	2152	2
Fst*lab>wild	FBgn0032074	Tsp29Fa	CG9494	2L	2143	2
Fst*lab>wild	FBgn0032514	CG9302	CG9302	2L	2097	2
Fst*lab>wild	FBgn0032216	CG5384	CG5384	2L	2080	2
Fst*lab>wild	FBgn0031405	CG4267	CG4267	2L	2037	2
Fst*lab>wild	FBgn0051728	CG31728	CG31728	2L	2018	2
Fst*lab>wild	FBgn0025117	und	CG4008	2L	2013	2
Fst*lab>wild	FBgn0032362	CG14928	CG14928	2L	2013	2
Fst*lab>wild	FBgn0031802	ppk7	CG9499	2L	2007	2
Fst*lab>wild	FBgn0031418	CG3609	CG3609	2L	2001	2
Fst*lab>wild	FBgn0032131	CG3841	CG3841	2L	1917	2
Fst*lab>wild	FBgn0032132	CG4382	CG4382	2L	1913	2
Fst*lab>wild	FBgn0032502	CG15639	CG15639	2L	1890	2
Fst*lab>wild	FBgn0032636	CG5043	CG5043	2L	1792	2
Fst*lab>wild	FBgn0032211	CG13138	CG13138	2L	1733	2
Fst*lab>wild	FBgn0032169	CG4709	CG4709	2L	1730	2
Fst*lab>wild	FBgn0032265	CG18301	CG18301	2L	1724	2
Fst*lab>wild	FBgn0028987	Spn2	CG8137	2L	1720	2
Fst*lab>wild	FBgn0031373	CG15358	CG15358	2L	1641	2
Fst*lab>wild	FBgn0028970	betaggt-II	CG18627	2L	1584	2
Fst*lab>wild	FBgn0032671	CG7200	CG7200	2L	1566	2
Fst*lab>wild	FBgn0032142	CG13120	CG13120	2L	1555	2
Fst*lab>wild	FBgn0032624	CG6304	CG6304	2L	1507	2
Fst*lab>wild	FBgn0028897	CG4935	CG4935	2L	1360	2
Fst*lab>wild	FBgn0032266	CG18302	CG18302	2L	1342	2
Fst*lab>wild	FBgn0031398	CG10880	CG10880	2L	1326	2
Fst*lab>wild	FBgn0031910	CG15818	CG15818	2L	1250	2
Fst*lab>wild	FBgn0032100	CG13108	CG13108	2L	1190	2
Fst*lab>wild	FBgn0051855	CG31855	CG31855	2L	1141	2
Fst*lab>wild	FBgn0031479	Prx6005	CG3083	2L	1058	2
Fst*lab>wild	FBgn0031600	CG3652	CG3652	2L	1044	2
Fst*lab>wild	FBgn0032492	Prosalpha6T	CG5648	2L	1020	2
Fst*lab>wild	FBgn0015521	oho23B	CG2986	2L	971	2
Fst*lab>wild	FBgn0031792	CG13983	CG13983	2L	930	2
Fst*lab>wild	FBgn0031458	aph-1	CG2855	2L	919	2
Fst*lab>wild	FBgn0040964	CG18661	CG18661	2L	895	2
Fst*lab>wild	FBgn0054049	CG34049	CG34049	2L	856	2
Fst*lab>wild	FBgn0031430	CG3528	CG3528	2L	841	2
Fst*lab>wild	FBgn0031777	CG9154	CG9154	2L	833	2
Fst*lab>wild	FBgn0051851	CG31851	CG31851	2L	817	2
Fst*lab>wild	FBgn0032193	CG5727	CG5727	2L	816	2
Fst*lab>wild	FBgn0086691	UK114	CG15261	2L	802	2
Fst*lab>wild	FBgn0032186	CG13136	CG13136	2L	713	2
Fst*lab>wild	FBgn0028398	Taf10	CG2859	2L	701	2
Fst*lab>wild	FBgn0032634	Rpb11	CG6840	2L	672	2
Fst*lab>wild	FBgn0028855	CG15282	CG15282	2L	602	2
Fst*lab>wild	FBgn0243513	cnir	CG17262	2L	589	2
Fst*lab>wild	FBgn0040297	Nhe2	CG9256	2L	28086	1
Fst*lab>wild	FBgn0003310	S	CG4385	2L	26934	1
Fst*lab>wild	FBgn0028879	CG15270	CG15270	2L	21270	1
Fst*lab>wild	FBgn0053179	beat-IIIb	CG33179	2L	20908	1
Fst*lab>wild	FBgn0020445	E23	CG3327	2L	20129	1
Fst*lab>wild	FBgn0000320	eya	CG9554	2L	19523	1
Fst*lab>wild	FBgn0005677	dac	CG4952	2L	19474	1
Fst*lab>wild	FBgn0028516	CG3994	CG3994	2L	19103	1
Fst*lab>wild	FBgn0032938	CG8671	CG8671	2L	18614	1
Fst*lab>wild	FBgn0003963	ush	CG2762	2L	17074	1
Fst*lab>wild	FBgn0032633	CG6860	CG6860	2L	16638	1
Fst*lab>wild	FBgn0028888	CG4168	CG4168	2L	16213	1
Fst*lab>wild	FBgn0051935	CG31935	CG31935	2L	16082	1
Fst*lab>wild	FBgn0020309	crol	CG14938	2L	15106	1
Fst*lab>wild	FBgn0086347	Myo31DF	CG7438	2L	15098	1
Fst*lab>wild	FBgn0032048	Dh31	CG13094	2L	14666	1
Fst*lab>wild	FBgn0026718	fu12	CG17608	2L	14307	1
Fst*lab>wild	FBgn0000317	ck	CG7595	2L	12887	1
Fst*lab>wild	FBgn0015381	dsf	CG9019	2L	12830	1
Fst*lab>wild	FBgn0032593	trpgamma	CG5996	2L	11899	1
Fst*lab>wild	FBgn0028916	CG33090	CG33090	2L	11642	1
Fst*lab>wild	FBgn0004579	salm	CG6464	2L	11292	1
Fst*lab>wild	FBgn0000392	cup	CG11181	2L	10825	1
Fst*lab>wild	FBgn0032187	CG4839	CG4839	2L	10660	1
Fst*lab>wild	FBgn0004797	mdy	CG31991	2L	10326	1
Fst*lab>wild	FBgn0052831	CG33695	CG32955	2L	10120	1
Fst*lab>wild	FBgn0031857	CG11321	CG11321	2L	10117	1
Fst*lab>wild	FBgn0032719	CG17321	CG17321	2L	9934	1
Fst*lab>wild	FBgn0032666	CG5758	CG5758	2L	9837	1
Fst*lab>wild	FBgn0031869	CG18304	CG18304	2L	9561	1
Fst*lab>wild	FBgn0032731	CG10641	CG10641	2L	9528	1
Fst*lab>wild	FBgn0015777	nrv2	CG9261	2L	9103	1
Fst*lab>wild	FBgn0000053	ade3	CG31628	2L	9079	1
Fst*lab>wild	FBgn0011603	ine	CG15444	2L	9038	1
Fst*lab>wild	FBgn0031907	CG5171	CG5171	2L	8695	1
Fst*lab>wild	FBgn0015776	nrv1	CG9258	2L	8302	1
Fst*lab>wild	FBgn0031926	CG6739	CG6739	2L	8138	1
Fst*lab>wild	FBgn0000308	chic	CG9553	2L	8125	1
Fst*lab>wild	FBgn0032775	CG17544	CG17544	2L	8125	1
Fst*lab>wild	FBgn0011207	pelo	CG3959	2L	8065	1
Fst*lab>wild	FBgn0031903	Wnt10	CG4971	2L	7990	1
Fst*lab>wild	FBgn0041181	TepIII	CG7068	2L	7890	1
Fst*lab>wild	FBgn0032935	CG8678	CG8678	2L	7878	1
Fst*lab>wild	FBgn0031914	CG5973	CG5973	2L	7763	1
Fst*lab>wild	FBgn0045842	yuri	CG31732	2L	7423	1
Fst*lab>wild	FBgn0031906	CG5160	CG5160	2L	7419	1
Fst*lab>wild	FBgn0028899	CG31817	CG31817	2L	7184	1
Fst*lab>wild	FBgn0026438	Eaat2	CG3159	2L	7183	1
Fst*lab>wild	FBgn0045038	Proct	CG7105	2L	6793	1
Fst*lab>wild	FBgn0015567	alpha-Adaptin	CG4260	2L	6753	1
Fst*lab>wild	FBgn0028886	CG15279	CG15279	2L	6753	1
Fst*lab>wild	FBgn0053309	CG33309	CG33309	2L	6684	1
Fst*lab>wild	FBgn0032395	CG6734	CG6734	2L	6634	1
Fst*lab>wild	FBgn0002938	ninaC	CG5125	2L	6626	1
Fst*lab>wild	FBgn0032517	CG7099	CG7099	2L	6326	1
Fst*lab>wild	FBgn0001965	Sos	CG7793	2L	5998	1
Fst*lab>wild	FBgn0032256	RluA-2	CG6187	2L	5869	1
Fst*lab>wild	FBgn0032637	CG5050	CG5050	2L	5850	1
Fst*lab>wild	FBgn0000286	Cf2	CG11924	2L	5824	1
Fst*lab>wild	FBgn0031799	Pez	CG9493	2L	5617	1
Fst*lab>wild	FBgn0032347	CG4738	CG4738	2L	5556	1
Fst*lab>wild	FBgn0031939	CG13796	CG13796	2L	5518	1
Fst*lab>wild	FBgn0031443	CG17302	CG17302	2L	5436	1
Fst*lab>wild	FBgn0032783	CG10237	CG10237	2L	5434	1
Fst*lab>wild	FBgn0032336	Ast-C	CG14919	2L	5245	1
Fst*lab>wild	FBgn0032156	CG13124	CG13124	2L	5222	1
Fst*lab>wild	FBgn0010395	betaInt-nu	CG1762	2L	5212	1
Fst*lab>wild	FBgn0032717	CG10600	CG10600	2L	5169	1
Fst*lab>wild	FBgn0031730	CG7236	CG7236	2L	5104	1
Fst*lab>wild	FBgn0032679	bsf	CG10302	2L	5073	1
Fst*lab>wild	FBgn0025595	GRHR	CG11325	2L	4901	1
Fst*lab>wild	FBgn0051793	CG31793	CG31793	2L	4821	1
Fst*lab>wild	FBgn0031816	CG16947	CG16947	2L	4764	1
Fst*lab>wild	FBgn0026379	Pten	CG5671	2L	4699	1
Fst*lab>wild	FBgn0031420	CG9866	CG9866	2L	4620	1
Fst*lab>wild	FBgn0032752	CG10702	CG10702	2L	4578	1
Fst*lab>wild	FBgn0024248	chico	CG5686	2L	4554	1
Fst*lab>wild	FBgn0025687	CG7144	CG7144	2L	4552	1
Fst*lab>wild	FBgn0032414	CG17211	CG17211	2L	4531	1
Fst*lab>wild	FBgn0031318	CG4887	CG4887	2L	4489	1
Fst*lab>wild	FBgn0032218	CG5381	CG5381	2L	4306	1
Fst*lab>wild	FBgn0020367	Vha68-2	CG3762	2L	4293	1
Fst*lab>wild	FBgn0028979	tio	CG12630	2L	4278	1
Fst*lab>wild	FBgn0031307	CG4726	CG4726	2L	4192	1
Fst*lab>wild	FBgn0032175	CG13131	CG13131	2L	4192	1
Fst*lab>wild	FBgn0032399	CG6785	CG6785	2L	4151	1
Fst*lab>wild	FBgn0020616	SA	CG3423	2L	4150	1
Fst*lab>wild	FBgn0001942	eIF-4a	CG9075	2L	3813	1
Fst*lab>wild	FBgn0024740	Lip2	CG17116	2L	3795	1
Fst*lab>wild	FBgn0011584	Trp1	CG4758	2L	3785	1
Fst*lab>wild	FBgn0032029	CG17292	CG17292	2L	3744	1
Fst*lab>wild	FBgn0031392	CG7263	CG7263	2L	3726	1
Fst*lab>wild	FBgn0041195	Pkd2	CG6504	2L	3723	1
Fst*lab>wild	FBgn0031575	CG3980	CG3980	2L	3713	1
Fst*lab>wild	FBgn0027780	U26	CG13401	2L	3710	1
Fst*lab>wild	FBgn0032369	CG6614	CG6614	2L	3706	1
Fst*lab>wild	FBgn0032275	CG17097	CG17097	2L	3609	1
Fst*lab>wild	FBgn0032069	CG9468	CG9468	2L	3591	1
Fst*lab>wild	FBgn0031649	hoe2	CG15624	2L	3536	1
Fst*lab>wild	FBgn0032883	CG9323	CG9323	2L	3412	1
Fst*lab>wild	FBgn0051712	CG31712	CG31712	2L	3393	1
Fst*lab>wild	FBgn0031741	CG11034	CG11034	2L	3379	1
Fst*lab>wild	FBgn0026396	Or22c	CG15377	2L	3378	1
Fst*lab>wild	FBgn0028878	CG15269	CG15269	2L	3329	1
Fst*lab>wild	FBgn0011823	Pen	CG4799	2L	3191	1
Fst*lab>wild	FBgn0031304	CG4552	CG4552	2L	3178	1
Fst*lab>wild	FBgn0032879	CG9317	CG9317	2L	3166	1
Fst*lab>wild	FBgn0032296	CG6729	CG6729	2L	3148	1
Fst*lab>wild	FBgn0031703	CG12512	CG12512	2L	3124	1
Fst*lab>wild	FBgn0032258	CG7456	CG7456	2L	3088	1
Fst*lab>wild	FBgn0051720	CG31720	CG31720	2L	3058	1
Fst*lab>wild	FBgn0032515	loqs	CG6866-RA	2L	3026	1
Fst*lab>wild	FBgn0031895	CG4497	CG4497	2L	3010	1
Fst*lab>wild	FBgn0032713	CG17323	CG17323	2L	2975	1
Fst*lab>wild	FBgn0085435	CG34406	CG3485	2L	2938	1
Fst*lab>wild	FBgn0019686	lok	CG10895	2L	2904	1
Fst*lab>wild	FBgn0051700	CG31700	CG31700	2L	2835	1
Fst*lab>wild	FBgn0015905	ast	CG4426	2L	2829	1
Fst*lab>wild	FBgn0243517	CG4567	CG4567	2L	2807	1
Fst*lab>wild	FBgn0031783	tectonic	CG9227	2L	2793	1
Fst*lab>wild	FBgn0031732	CG11149	CG11149	2L	2775	1
Fst*lab>wild	FBgn0028906	CG17341	CG17341	2L	2749	1
Fst*lab>wild	FBgn0032415	rho-6	CG17212	2L	2743	1
Fst*lab>wild	FBgn0032690	CG10333	CG10333	2L	2725	1
Fst*lab>wild	FBgn0032051	CG13097	CG13097	2L	2695	1
Fst*lab>wild	FBgn0031646	CG2837	CG2837	2L	2693	1
Fst*lab>wild	FBgn0032306	CG17140	CG17140	2L	2650	1
Fst*lab>wild	FBgn0027491	Cdk5alpha	CG5387	2L	2612	1
Fst*lab>wild	FBgn0032444	CG5525	CG5525	2L	2612	1
Fst*lab>wild	FBgn0032382	CG14935	CG14935	2L	2610	1
Fst*lab>wild	FBgn0031573	CG3407	CG3407	2L	2608	1
Fst*lab>wild	FBgn0051956	pgant4	CG31956	2L	2603	1
Fst*lab>wild	FBgn0031710	CG7371	CG7371	2L	2597	1
Fst*lab>wild	FBgn0051711	CG31711	CG31711	2L	2536	1
Fst*lab>wild	FBgn0028529	CG7516	CG7516	2L	2490	1
Fst*lab>wild	FBgn0031973	CG7219	CG7219	2L	2481	1
Fst*lab>wild	FBgn0032235	CG5096	CG5096	2L	2477	1
Fst*lab>wild	FBgn0031298	Atg4	CG4428	2L	2471	1
Fst*lab>wild	FBgn0032166	CG4619	CG4619	2L	2446	1
Fst*lab>wild	FBgn0031880	CG13776	CG13776	2L	2412	1
Fst*lab>wild	FBgn0028915	CG7532	CG7532	2L	2402	1
Fst*lab>wild	FBgn0027885	Aac11	CG6582	2L	2395	1
Fst*lab>wild	FBgn0032075	Tsp29Fb	CG9496	2L	2356	1
Fst*lab>wild	FBgn0032772	CG17350	CG17350	2L	2342	1
Fst*lab>wild	FBgn0031546	CG8851	CG8851	2L	2294	1
Fst*lab>wild	FBgn0014179	gcm	CG12245	2L	2293	1
Fst*lab>wild	FBgn0001983	wor	CG4158	2L	2292	1
Fst*lab>wild	FBgn0031347	CG10869	CG10869	2L	2292	1
Fst*lab>wild	FBgn0031478	CG8814	CG8814	2L	2291	1
Fst*lab>wild	FBgn0085374	CG34345	CG34345	2L	2238	1
Fst*lab>wild	FBgn0051776	CG31776	CG31776	2L	2186	1
Fst*lab>wild	FBgn0032814	CG10366	CG10366	2L	2181	1
Fst*lab>wild	FBgn0040211	hgo	CG4779	2L	2172	1
Fst*lab>wild	FBgn0002036	CG10561	CG10561	2L	2170	1
Fst*lab>wild	FBgn0001086	fzy	CG4274	2L	2168	1
Fst*lab>wild	FBgn0051668	CG31668	CG31668	2L	2124	1
Fst*lab>wild	FBgn0032310	CG17086	CG17086	2L	2091	1
Fst*lab>wild	FBgn0086443	Aats-asn	CG10687	2L	2088	1
Fst*lab>wild	FBgn0023496	Lip1	CG7279	2L	2053	1
Fst*lab>wild	FBgn0032055	CG13091	CG13091	2L	2043	1
Fst*lab>wild	FBgn0032967	CG1428	CG1428	2L	2043	1
Fst*lab>wild	FBgn0032535	Ance-2	CG16869	2L	2000	1
Fst*lab>wild	FBgn0032763	CG17568	CG17568	2L	1953	1
Fst*lab>wild	FBgn0052984	CG32984	CG32984	2L	1894	1
Fst*lab>wild	FBgn0032812	CG10263	CG10263-RA	2L	1889	1
Fst*lab>wild	FBgn0051741	CG31741	CG31741	2L	1888	1
Fst*lab>wild	FBgn0031462	CG2964	CG2964	2L	1876	1
Fst*lab>wild	FBgn0032646	CG6412	CG6412	2L	1845	1
Fst*lab>wild	FBgn0031523	CG15408	CG15408	2L	1812	1
Fst*lab>wild	FBgn0031609	CG15443	CG15443	2L	1806	1
Fst*lab>wild	FBgn0032527	CG16850	CG16850	2L	1800	1
Fst*lab>wild	FBgn0032602	CG13278	CG13278	2L	1788	1
Fst*lab>wild	FBgn0032692	CG15161	CG15161	2L	1728	1
Fst*lab>wild	FBgn0053302	Cpr31A	CG33302	2L	1720	1
Fst*lab>wild	FBgn0028700	RfC38	CG6258	2L	1715	1
Fst*lab>wild	FBgn0032684	CG10178	CG10178	2L	1714	1
Fst*lab>wild	FBgn0032271	CG7329	CG7329	2L	1701	1
Fst*lab>wild	FBgn0028542	CG33115	CG33115	2L	1695	1
Fst*lab>wild	FBgn0027052	CHIP	CG5203	2L	1693	1
Fst*lab>wild	FBgn0032449	CG17036	CG17036	2L	1685	1
Fst*lab>wild	FBgn0003448	sna	CG3956	2L	1676	1
Fst*lab>wild	FBgn0032143	CG4017	CG4017	2L	1670	1
Fst*lab>wild	FBgn0032171	CG5846	CG5846	2L	1659	1
Fst*lab>wild	FBgn0032052	CG13089	CG13089	2L	1658	1
Fst*lab>wild	FBgn0041247	Gr28a	CG13787	2L	1644	1
Fst*lab>wild	FBgn0032507	CG9377	CG9377	2L	1626	1
Fst*lab>wild	FBgn0031308	CG4749	CG4749	2L	1621	1
Fst*lab>wild	FBgn0031800	CG9497	CG9497	2L	1609	1
Fst*lab>wild	FBgn0019982	Gs1l	CG15441	2L	1601	1
Fst*lab>wild	FBgn0085476	CG34447	CG34447	2L	1588	1
Fst*lab>wild	FBgn0051959	CG31959	CG31959	2L	1581	1
Fst*lab>wild	FBgn0032189	Ripalpha	CG18145	2L	1576	1
Fst*lab>wild	FBgn0031930	CG7025	CG7025-RA	2L	1567	1
Fst*lab>wild	FBgn0051961	CG31961	CG31961	2L	1544	1
Fst*lab>wild	FBgn0031784	CG9222	CG9222	2L	1461	1
Fst*lab>wild	FBgn0032516	CG9293	CG9293	2L	1452	1
Fst*lab>wild	FBgn0026394	Or24a	CG11767	2L	1445	1
Fst*lab>wild	FBgn0010288	Uch	CG4265	2L	1441	1
Fst*lab>wild	FBgn0032650	CG7094	CG7094	2L	1412	1
Fst*lab>wild	FBgn0051852	Tap42	CG31852	2L	1405	1
Fst*lab>wild	FBgn0031886	Nuf2	CG8902	2L	1403	1
Fst*lab>wild	FBgn0032965	CG11629	CG11629	2L	1391	1
Fst*lab>wild	FBgn0031498	CG17260	CG17260	2L	1384	1
Fst*lab>wild	FBgn0031644	CG15625	CG15625	2L	1383	1
Fst*lab>wild	FBgn0031494	CG17219	CG17219	2L	1360	1
Fst*lab>wild	FBgn0032144	CG17633	CG17633	2L	1348	1
Fst*lab>wild	FBgn0032615	CG6012	CG6012	2L	1346	1
Fst*lab>wild	FBgn0032408	CG6712	CG6712	2L	1341	1
Fst*lab>wild	FBgn0051815	CG31815	CG31815	2L	1332	1
Fst*lab>wild	FBgn0026391	Or33b	CG16961	2L	1320	1
Fst*lab>wild	FBgn0028894	CG5869	CG5869	2L	1296	1
Fst*lab>wild	FBgn0022268	KdelR	CG5183	2L	1292	1
Fst*lab>wild	FBgn0053482	CG33482	CG33482	2L	1289	1
Fst*lab>wild	FBgn0032329	Art8	CG16840	2L	1264	1
Fst*lab>wild	FBgn0031721	CG14017	CG14017	2L	1243	1
Fst*lab>wild	FBgn0031309	Tfb4	CG5041	2L	1228	1
Fst*lab>wild	FBgn0032503	CG16825	CG16825	2L	1219	1
Fst*lab>wild	FBgn0010314	Cks30A	CG3738	2L	1214	1
Fst*lab>wild	FBgn0051988	CG31988	CG31988	2L	1213	1
Fst*lab>wild	FBgn0032436	CG5418	CG5418	2L	1169	1
Fst*lab>wild	FBgn0031940	CG7214	CG7214	2L	1164	1
Fst*lab>wild	FBgn0040102	lectin-24Db	CG2958	2L	1162	1
Fst*lab>wild	FBgn0031731	CG14007	CG14007	2L	1159	1
Fst*lab>wild	FBgn0031351	CG14352	CG14352	2L	1158	1
Fst*lab>wild	FBgn0031302	CG14340	CG14340	2L	1152	1
Fst*lab>wild	FBgn0032214	CG4968	CG4968	2L	1147	1
Fst*lab>wild	FBgn0031753	CG13999	CG13999	2L	1140	1
Fst*lab>wild	FBgn0031440	CG15395	CG15395	2L	1139	1
Fst*lab>wild	FBgn0031467	Cpr23B	CG2973	2L	1135	1
Fst*lab>wild	FBgn0000318	cl	CG11024	2L	1126	1
Fst*lab>wild	FBgn0032291	CG17118	CG17118	2L	1109	1
Fst*lab>wild	FBgn0032124	CG17855	CG17855	2L	1103	1
Fst*lab>wild	FBgn0028838	CSN1a	CG4697	2L	1094	1
Fst*lab>wild	FBgn0031651	mRpL24	CG8849	2L	1087	1
Fst*lab>wild	FBgn0032968	CG11634	CG11634	2L	1087	1
Fst*lab>wild	FBgn0020376	Sr-CIII	CG31962	2L	1079	1
Fst*lab>wild	FBgn0032483	CG15482	CG15482	2L	1041	1
Fst*lab>wild	FBgn0032462	CG16800	CG16800	2L	1039	1
Fst*lab>wild	FBgn0051898	CG31898	CG31898	2L	1020	1
Fst*lab>wild	FBgn0052463	CG32463	CG32463	2L	1019	1
Fst*lab>wild	FBgn0031974	CG12560	CG12560	2L	1017	1
Fst*lab>wild	FBgn0051957	CG31957	CG31957	2L	980	1
Fst*lab>wild	FBgn0000640	Fbp2	CG3763	2L	976	1
Fst*lab>wild	FBgn0031335	CG5565	CG5565	2L	974	1
Fst*lab>wild	FBgn0040992	CG10570	CG10570	2L	950	1
Fst*lab>wild	FBgn0031834	CG13766	CG13766	2L	947	1
Fst*lab>wild	FBgn0032509	CG6523	CG6523	2L	944	1
Fst*lab>wild	FBgn0084001	CG41434	CG41434	2L	938	1
Fst*lab>wild	FBgn0032215	CG5385	CG5385	2L	900	1
Fst*lab>wild	FBgn0031700	CG14022	CG14022	2L	892	1
Fst*lab>wild	FBgn0052986	CG32986	CG32986	2L	872	1
Fst*lab>wild	FBgn0051600	CG31600	CG31600	2L	862	1
Fst*lab>wild	FBgn0032582	CG13258	CG13258	2L	843	1
Fst*lab>wild	FBgn0031763	CG13996	CG13996	2L	822	1
Fst*lab>wild	FBgn0032413	CG16997	CG16997	2L	821	1
Fst*lab>wild	FBgn0051924	CG31924	CG31924	2L	821	1
Fst*lab>wild	FBgn0031529	CG9662	CG9662	2L	801	1
Fst*lab>wild	FBgn0031692	TpnC25D	CG6514	2L	799	1
Fst*lab>wild	FBgn0051681	CG31681	CG31681	2L	794	1
Fst*lab>wild	FBgn0015031	cype	CG14028	2L	759	1
Fst*lab>wild	FBgn0051812	CG31812	CG31812	2L	755	1
Fst*lab>wild	FBgn0053194	CheA29a	CG33194	2L	739	1
Fst*lab>wild	FBgn0031776	CG13993	CG13993	2L	737	1
Fst*lab>wild	FBgn0085212	CG34183	CG34183	2L	726	1
Fst*lab>wild	FBgn0085190	CG34161	CG34161	2L	688	1
Fst*lab>wild	FBgn0032385	CG16964	CG16964	2L	673	1
Fst*lab>wild	FBgn0026141	Cdlc2	CG5450	2L	664	1
Fst*lab>wild	FBgn0040715	CG15386	CG15386	2L	658	1
Fst*lab>wild	FBgn0051813	CG31813	CG31813	2L	653	1
Fst*lab>wild	FBgn0032053	mRpL51	CG13098	2L	623	1
Fst*lab>wild	FBgn0051949	CG31949	CG31949	2L	598	1
Fst*lab>wild	FBgn0051789	CG31789	CG31789	2L	581	1
Fst*lab>wild	FBgn0051730	CG31730	CG31730	2L	579	1
Fst*lab>wild	FBgn0085339	CG34310	CG34310	2L	562	1
Fst*lab>wild	FBgn0032490	CG16813	CG16813	2L	554	1
Fst*lab>wild	FBgn0032419	CG17217	CG17217	2L	539	1
Fst*lab>wild	FBgn0031941	CG7211	CG7211	2L	531	1
Fst*lab>wild	FBgn0040994	CG17567	CG17567	2L	522	1
Fst*lab>wild	FBgn0051644	CG31644	CG31644	2L	501	1
Fst*lab>wild	FBgn0083970	CG34134	CG34134	2L	495	1
Fst*lab>wild	FBgn0031331	CG5440	CG5440	2L	494	1
Fst*lab>wild	FBgn0040954	CG13779	CG13779	2L	485	1
Fst*lab>wild	FBgn0085201	CG34172	CG34172	2L	485	1
Fst*lab>wild	FBgn0032281	CG17107	CG17107	2L	432	1
Fst*lab>wild	FBgn0054003	CG34003	CG34003	2L	424	1
Lab-specific	FBgn0053960	CG33960	CG33960	2R	44220	1
Lab-specific	FBgn0015721	king-tubby	CG9398	2R	21785	1
Lab-specific	FBgn0040491	Buffy	CG8238	2R	9286	1
Lab-specific	FBgn0034031	CG12963	CG12963	2R	6648	1
Fst*wild>lab	FBgn0085408	CG34379	CG34379	2R	43645	3
Fst*wild>lab	FBgn0086655	jing	CG9397	2R	117137	1
Fst*wild>lab	FBgn0259145	CG42260	CG42260	2R	53237	1
Fst*wild>lab	FBgn0020617	Rx	CG10052	2R	20252	1
Fst*wild>lab	FBgn0005624	Psc	CG3886	2R	14679	1
Fst*wild>lab	FBgn0034662	CG13492	CG13492	2R	9366	1
Fst*wild>lab	FBgn0050393	CG30393	CG30393	2R	1216	1
Fst*lab>wild	FBgn0259145	CG42260	CG42260	2R	53237	67
Fst*lab>wild	FBgn0000008	a	CG6741	2R	35852	38
Fst*lab>wild	FBgn0053147	Hs3st-A	CG33147	2R	36397	37
Fst*lab>wild	FBgn0034606	CG18375	CG18375	2R	33097	35
Fst*lab>wild	FBgn0085426	Rgk3	CG15660	2R	23793	34
Fst*lab>wild	FBgn0000633	fas	CG17716	2R	126289	28
Fst*lab>wild	FBgn0086655	jing	CG9397	2R	117137	28
Fst*lab>wild	FBgn0085397	Fili	CG4054	2R	74232	28
Fst*lab>wild	FBgn0033504	CAP	CG18408	2R	38001	28
Fst*lab>wild	FBgn0003435	sm	CG9218	2R	101621	27
Fst*lab>wild	FBgn0085392	CG34363	CG34363	2R	71513	27
Fst*lab>wild	FBgn0085408	CG34379	CG34379	2R	43645	25
Fst*lab>wild	FBgn0053197	mbl	CG33197	2R	110316	24
Fst*lab>wild	FBgn0015903	apt	CG5393	2R	34803	22
Fst*lab>wild	FBgn0011656	Mef2	CG1429	2R	45313	21
Fst*lab>wild	FBgn0034662	CG13492	CG13492	2R	9366	20
Fst*lab>wild	FBgn0085394	CG34365	CG18625	2R	53675	18
Fst*lab>wild	FBgn0004168	5-HT1A	CG16720	2R	54799	17
Fst*lab>wild	FBgn0085399	CG34370	CG34370	2R	52490	17
Fst*lab>wild	FBgn0010415	Sdc	CG10497	2R	87558	16
Fst*lab>wild	FBgn0028428	Ih	CG8585-RA	2R	19475	16
Fst*lab>wild	FBgn0033438	Mmp2	CG1794	2R	74974	15
Fst*lab>wild	FBgn0003175	px	CG4444	2R	65566	15
Fst*lab>wild	FBgn0034421	CG7097	CG7097	2R	48446	15
Fst*lab>wild	FBgn0003396	shn	CG7734	2R	43593	15
Fst*lab>wild	FBgn0001269	inv	CG17835	2R	32718	15
Fst*lab>wild	FBgn0033932	CG8422	CG8422	2R	7234	15
Fst*lab>wild	FBgn0011589	elk	CG5076	2R	51645	14
Fst*lab>wild	FBgn0040726	dpr	CG13439	2R	51594	14
Fst*lab>wild	FBgn0034590	Magi	CG30388	2R	13099	14
Fst*lab>wild	FBgn0034021	CG8180	CG8180	2R	10368	14
Fst*lab>wild	FBgn0034408	sano	CG12758	2R	81101	13
Fst*lab>wild	FBgn0083919	CG30084	CG30084	2R	54244	13
Fst*lab>wild	FBgn0053144	CG33144	CG33144	2R	42449	13
Fst*lab>wild	FBgn0034709	CG3074	CG3074	2R	12852	13
Fst*lab>wild	FBgn0033920	Als	CG8561	2R	4071	13
Fst*lab>wild	FBgn0033791	Drl-2	CG3915	2R	22976	12
Fst*lab>wild	FBgn0053143	CG33143	CG33143	2R	19755	12
Fst*lab>wild	FBgn0020306	dom	CG9696	2R	18397	12
Fst*lab>wild	FBgn0033365	CG8170	CG8170	2R	12016	12
Fst*lab>wild	FBgn0033524	Cyp49a1	CG18377	2R	9542	12
Fst*lab>wild	FBgn0050361	mXr	CG30361	2R	57487	11
Fst*lab>wild	FBgn0033494	KCNQ	CG33135	2R	46498	11
Fst*lab>wild	FBgn0001122	G-oalpha47A	CG2204	2R	25831	11
Fst*lab>wild	FBgn0028371	jbug	CG30092	2R	19520	11
Fst*lab>wild	FBgn0034603	Glycogenin	CG9480	2R	12483	11
Fst*lab>wild	FBgn0020307	dve	CG5799	2R	42514	10
Fst*lab>wild	FBgn0011260	Sema-2a	CG4700	2R	33233	10
Fst*lab>wild	FBgn0022382	Pka-R2	CG15862	2R	30231	10
Fst*lab>wild	FBgn0026193	par-1	CG8201	2R	28300	10
Fst*lab>wild	FBgn0015721	king-tubby	CG9398	2R	21785	10
Fst*lab>wild	FBgn0033359	CG8213	CG8213	2R	16222	10
Fst*lab>wild	FBgn0034020	CG8179	CG8179	2R	12177	10
Fst*lab>wild	FBgn0010241	Mdr50	CG8523	2R	5631	10
Fst*lab>wild	FBgn0024189	sns	CG33141	2R	57120	9
Fst*lab>wild	FBgn0033764	CG8776	CG8776	2R	48347	9
Fst*lab>wild	FBgn0001319	kn	CG10197	2R	34414	9
Fst*lab>wild	FBgn0011286	Rya-r44F	CG10844	2R	27706	9
Fst*lab>wild	FBgn0004839	otk	CG8967	2R	18346	9
Fst*lab>wild	FBgn0043070	MESK2	CG15669	2R	15156	9
Fst*lab>wild	FBgn0034420	CG10737	CG10737	2R	14081	9
Fst*lab>wild	FBgn0003891	tud	CG9450	2R	8966	9
Fst*lab>wild	FBgn0034605	CG15661	CG15661	2R	2319	9
Fst*lab>wild	FBgn0259211	grh	CG42311	2R	38838	8
Fst*lab>wild	FBgn0085401	CG34372	CG34372	2R	27704	8
Fst*lab>wild	FBgn0022131	aPKC	CG10261	2R	18491	8
Fst*lab>wild	FBgn0053519	Unc-89	CG30171	2R	18318	8
Fst*lab>wild	FBgn0034145	CG5065	CG5065	2R	15692	8
Fst*lab>wild	FBgn0033679	CG8888	CG8888	2R	14978	8
Fst*lab>wild	FBgn0085379	CG34350	CG8181	2R	11575	8
Fst*lab>wild	FBgn0033853	CG6145	CG6145	2R	9619	8
Fst*lab>wild	FBgn0002567	ltd	CG8024	2R	8497	8
Fst*lab>wild	FBgn0259179	CG42284	CG42284	2R	6198	8
Fst*lab>wild	FBgn0034602	CG15658	CG15658	2R	5863	8
Fst*lab>wild	FBgn0034854	CG3493	CG3493	2R	5661	8
Fst*lab>wild	FBgn0034705	CG11170	CG11170	2R	5391	8
Fst*lab>wild	FBgn0040765	luna	CG33473	2R	117227	7
Fst*lab>wild	FBgn0040752	Prosap	CG30483	2R	79419	7
Fst*lab>wild	FBgn0086604	CG12484	CG33041	2R	54619	7
Fst*lab>wild	FBgn0033636	tou	CG10897	2R	36949	7
Fst*lab>wild	FBgn0050015	CG30015	CG30015	2R	35630	7
Fst*lab>wild	FBgn0259246	brp	CG42344	2R	33687	7
Fst*lab>wild	FBgn0085415	CG34386	CG34386	2R	30929	7
Fst*lab>wild	FBgn0033987	CG12424	CG12424	2R	17270	7
Fst*lab>wild	FBgn0019968	Khc-73	CG8183	2R	16460	7
Fst*lab>wild	FBgn0005624	Psc	CG3886	2R	14679	7
Fst*lab>wild	FBgn0050011	gem	CG30011	2R	12142	7
Fst*lab>wild	FBgn0001263	inaD	CG3504	2R	3106	7
Fst*lab>wild	FBgn0053013	CG33013	CG33013	2R	3012	7
Fst*lab>wild	FBgn0034458	CG15904	CG15904	2R	1898	7
Fst*lab>wild	FBgn0034664	CG4377	CG4377	2R	884	7
Fst*lab>wild	FBgn0050463	CG30463	CG30463	2R	57923	6
Fst*lab>wild	FBgn0020269	mspo	CG10145	2R	41686	6
Fst*lab>wild	FBgn0011592	fra	CG8581	2R	35130	6
Fst*lab>wild	FBgn0035010	CG13579	CG13579	2R	34139	6
Fst*lab>wild	FBgn0259234	Camta	CG42332	2R	32041	6
Fst*lab>wild	FBgn0004873	hts	CG9325	2R	27614	6
Fst*lab>wild	FBgn0044020	Roc2	CG8998	2R	26526	6
Fst*lab>wild	FBgn0004580	Cbp53E	CG6702	2R	22101	6
Fst*lab>wild	FBgn0000578	ena	CG15112	2R	20984	6
Fst*lab>wild	FBgn0025833	CG8910	CG8910	2R	20927	6
Fst*lab>wild	FBgn0053087	CG33087	CG33087	2R	19220	6
Fst*lab>wild	FBgn0034072	Dg	CG18250	2R	17368	6
Fst*lab>wild	FBgn0003975	vg	CG3830	2R	15106	6
Fst*lab>wild	FBgn0010238	Lac	CG12369	2R	12458	6
Fst*lab>wild	FBgn0000395	cv-2	CG15671	2R	11079	6
Fst*lab>wild	FBgn0033792	CG13325	CG13325	2R	9475	6
Fst*lab>wild	FBgn0034158	CG5522	CG5522	2R	8785	6
Fst*lab>wild	FBgn0003071	Pfk	CG4001	2R	7451	6
Fst*lab>wild	FBgn0040777	CG14767	CG14767	2R	5825	6
Fst*lab>wild	FBgn0034691	synj	CG6562	2R	5596	6
Fst*lab>wild	FBgn0033447	CG1625	CG1625	2R	4406	6
Fst*lab>wild	FBgn0034861	CG9815	CG9815	2R	4389	6
Fst*lab>wild	FBgn0085235	CG34206	CG34206	2R	827	6
Fst*lab>wild	FBgn0003425	sli	CG8355	2R	49447	5
Fst*lab>wild	FBgn0053558	CG33558	CG33352	2R	45525	5
Fst*lab>wild	FBgn0034903	CG9850	CG9850	2R	44022	5
Fst*lab>wild	FBgn0028496	CG30116	CG30116	2R	41049	5
Fst*lab>wild	FBgn0027589	CG1688	CG1688	2R	40503	5
Fst*lab>wild	FBgn0034720	CG11206	CG11206	2R	39601	5
Fst*lab>wild	FBgn0003731	Egfr	CG10079	2R	36422	5
Fst*lab>wild	FBgn0034253	CG10936	CG10936	2R	34183	5
Fst*lab>wild	FBgn0000448	Hr46	CG33183	2R	31912	5
Fst*lab>wild	FBgn0034738	Dnr1	CG12489	2R	29461	5
Fst*lab>wild	FBgn0033668	CG13188	CG13188	2R	27953	5
Fst*lab>wild	FBgn0034155	unc-104	CG8566	2R	21001	5
Fst*lab>wild	FBgn0005634	zip	CG15792	2R	20527	5
Fst*lab>wild	FBgn0020617	Rx	CG10052	2R	20252	5
Fst*lab>wild	FBgn0033661	CG13185	CG13185	2R	17570	5
Fst*lab>wild	FBgn0034376	CG15072	CG15072	2R	13215	5
Fst*lab>wild	FBgn0024315	Picot	CG8098	2R	12363	5
Fst*lab>wild	FBgn0005614	trpl	CG18345	2R	11803	5
Fst*lab>wild	FBgn0034022	CG12964	CG12964	2R	11255	5
Fst*lab>wild	FBgn0010470	Fkbp13	CG9847	2R	10755	5
Fst*lab>wild	FBgn0004907	14-3-3zeta	CG17870	2R	10008	5
Fst*lab>wild	FBgn0033639	CG9003	CG9003	2R	9355	5
Fst*lab>wild	FBgn0027842	CPTI	CG12891	2R	9095	5
Fst*lab>wild	FBgn0034400	CG15099	CG15099	2R	9047	5
Fst*lab>wild	FBgn0011746	ana	CG8084	2R	8453	5
Fst*lab>wild	FBgn0034394	CG15096	CG15096	2R	6673	5
Fst*lab>wild	FBgn0034031	CG12963	CG12963	2R	6648	5
Fst*lab>wild	FBgn0024732	Rep1	CG8357	2R	5559	5
Fst*lab>wild	FBgn0034262	swi2	CG14485	2R	5077	5
Fst*lab>wild	FBgn0025709	CG8083	CG8083	2R	3646	5
Fst*lab>wild	FBgn0034611	CG10069	CG10069	2R	3369	5
Fst*lab>wild	FBgn0050259	CG30259	CG30259	2R	3003	5
Fst*lab>wild	FBgn0034276	CG6385	CG6385	2R	2871	5
Fst*lab>wild	FBgn0033395	Cyp4p2	CG1944	2R	2303	5
Fst*lab>wild	FBgn0034497	CG9090	CG9090	2R	2068	5
Fst*lab>wild	FBgn0034109	CG7747	CG7747	2R	1866	5
Fst*lab>wild	FBgn0010078	RpL23	CG3661	2R	1318	5
Fst*lab>wild	FBgn0053475	CG33475	CG33475	2R	443	5
Fst*lab>wild	FBgn0003090	pk	CG11084	2R	72678	4
Fst*lab>wild	FBgn0005630	lola	CG12052	2R	61055	4
Fst*lab>wild	FBgn0004399	psq	CG2368	2R	58351	4
Fst*lab>wild	FBgn0050438	CG30438	CG30438	2R	52875	4
Fst*lab>wild	FBgn0053960	CG33960	CG33960	2R	44220	4
Fst*lab>wild	FBgn0013988	Strn-Mlck	CG18255	2R	39028	4
Fst*lab>wild	FBgn0085390	Dgk	CG12820	2R	24828	4
Fst*lab>wild	FBgn0004795	retn	CG5403	2R	22208	4
Fst*lab>wild	FBgn0003326	sca	CG17579	2R	21466	4
Fst*lab>wild	FBgn0035023	itp	CG13586	2R	18397	4
Fst*lab>wild	FBgn0003091	Pkc53E	CG6622	2R	18209	4
Fst*lab>wild	FBgn0033095	CG3409	CG3409	2R	15745	4
Fst*lab>wild	FBgn0033739	Dyb	CG8529	2R	15588	4
Fst*lab>wild	FBgn0034718	wdp	CG3413	2R	13707	4
Fst*lab>wild	FBgn0034389	Mctp	CG33148	2R	12687	4
Fst*lab>wild	FBgn0053182	CG33182	CG33182	2R	12539	4
Fst*lab>wild	FBgn0085347	CG34318	CG34318	2R	12177	4
Fst*lab>wild	FBgn0050418	nord	CG30418	2R	11830	4
Fst*lab>wild	FBgn0034391	CG15080	CG15080	2R	11299	4
Fst*lab>wild	FBgn0033478	CG2264	CG2264	2R	11170	4
Fst*lab>wild	FBgn0034985	CG3328	CG3328	2R	11137	4
Fst*lab>wild	FBgn0033988	pcs	CG7761	2R	10046	4
Fst*lab>wild	FBgn0033484	CG2269	CG2269	2R	8845	4
Fst*lab>wild	FBgn0027561	CG18659	CG18659	2R	8684	4
Fst*lab>wild	FBgn0050263	CG30263	CG30263	2R	8679	4
Fst*lab>wild	FBgn0033844	CG6016	CG6016	2R	8202	4
Fst*lab>wild	FBgn0004638	drk	CG6033	2R	7615	4
Fst*lab>wild	FBgn0034261	CG4966	CG4966	2R	7233	4
Fst*lab>wild	FBgn0050122	CG30122	CG30122	2R	6939	4
Fst*lab>wild	FBgn0050106	CG30106	CG30106	2R	6764	4
Fst*lab>wild	FBgn0020440	Fak56D	CG10023	2R	6619	4
Fst*lab>wild	FBgn0050007	CG30007	CG30007	2R	6520	4
Fst*lab>wild	FBgn0034978	CG3257	CG3257	2R	6480	4
Fst*lab>wild	FBgn0004512	Mdr49	CG3879	2R	6014	4
Fst*lab>wild	FBgn0033718	ana3	CG13162	2R	5992	4
Fst*lab>wild	FBgn0033501	CG12911	CG12911	2R	4587	4
Fst*lab>wild	FBgn0026173	slim	CG5186	2R	4575	4
Fst*lab>wild	FBgn0001123	G-salpha60A	CG2835	2R	4398	4
Fst*lab>wild	FBgn0034476	Toll-7	CG8595	2R	4340	4
Fst*lab>wild	FBgn0034491	CG11055	CG11055	2R	4084	4
Fst*lab>wild	FBgn0033557	CG12325	CG12325	2R	4044	4
Fst*lab>wild	FBgn0085262	CG34233	CG34233	2R	4013	4
Fst*lab>wild	FBgn0086895	pea	CG8241	2R	3950	4
Fst*lab>wild	FBgn0034437	CG10051	CG10051	2R	3649	4
Fst*lab>wild	FBgn0034499	Cpr56F	CG9036	2R	3588	4
Fst*lab>wild	FBgn0015838	Vang	CG8075	2R	3552	4
Fst*lab>wild	FBgn0034717	CG5819	CG5819	2R	3499	4
Fst*lab>wild	FBgn0033720	CG13160	CG13160	2R	3496	4
Fst*lab>wild	FBgn0035028	Start1	CG3522	2R	3102	4
Fst*lab>wild	FBgn0001325	Kr	CG3340	2R	2919	4
Fst*lab>wild	FBgn0033756	CG17760	CG17760	2R	2786	4
Fst*lab>wild	FBgn0033366	Ance-4	CG8196	2R	2422	4
Fst*lab>wild	FBgn0034703	CG3045	CG3045	2R	1933	4
Fst*lab>wild	FBgn0033582	CG9084	CG9084	2R	1800	4
Fst*lab>wild	FBgn0033787	CG13321	CG13321	2R	1619	4
Fst*lab>wild	FBgn0050486	CG30486	CG30486	2R	943	4
Fst*lab>wild	FBgn0034198	CG11400	CG11400	2R	688	4
Fst*lab>wild	FBgn0033957	CG12865	CG12865	2R	569	4
Fst*lab>wild	FBgn0033159	Dscam	CG17800	2R	62315	3
Fst*lab>wild	FBgn0083959	CG34123	CG30078	2R	30077	3
Fst*lab>wild	FBgn0052843	CG32843	CG32843	2R	28127	3
Fst*lab>wild	FBgn0259221	CG42321	CG30061	2R	24070	3
Fst*lab>wild	FBgn0027585	CG8740	CG8740	2R	23771	3
Fst*lab>wild	FBgn0023441	fus	CG8205	2R	19215	3
Fst*lab>wild	FBgn0019643	Dat	CG3318	2R	18177	3
Fst*lab>wild	FBgn0033867	Cpr50Ca	CG13338	2R	17890	3
Fst*lab>wild	FBgn0015872	Drip	CG9023	2R	17699	3
Fst*lab>wild	FBgn0020521	pio	CG3541	2R	16601	3
Fst*lab>wild	FBgn0028494	CG6424	CG6424	2R	15990	3
Fst*lab>wild	FBgn0033368	CG13743	CG13743	2R	15056	3
Fst*lab>wild	FBgn0010434	cora	CG11949	2R	14693	3
Fst*lab>wild	FBgn0050377	CG30377	CG30377	2R	14057	3
Fst*lab>wild	FBgn0033744	CG12370	CG12370	2R	13542	3
Fst*lab>wild	FBgn0086676	spin	CG8428	2R	13255	3
Fst*lab>wild	FBgn0033476	CG18445	CG18445	2R	12855	3
Fst*lab>wild	FBgn0033109	coro	CG9446	2R	10768	3
Fst*lab>wild	FBgn0033913	CG8468	CG8468	2R	10706	3
Fst*lab>wild	FBgn0016059	Sema-1b	CG6446	2R	10658	3
Fst*lab>wild	FBgn0028407	Rep3	CG8364	2R	9925	3
Fst*lab>wild	FBgn0015477	Rme-8	CG8014	2R	9424	3
Fst*lab>wild	FBgn0085425	CG34396	CG34396	2R	9218	3
Fst*lab>wild	FBgn0005631	robo	CG13521	2R	8438	3
Fst*lab>wild	FBgn0033463	CG1513	CG1513	2R	7921	3
Fst*lab>wild	FBgn0002891	mus205	CG1925	2R	7792	3
Fst*lab>wild	FBgn0028497	CG3530	CG3530	2R	7678	3
Fst*lab>wild	FBgn0050115	CG30115	CG30115	2R	7523	3
Fst*lab>wild	FBgn0034301	CG5756	CG5756	2R	7336	3
Fst*lab>wild	FBgn0034885	CG4019	CG4019	2R	7171	3
Fst*lab>wild	FBgn0004377	Klp54D	CG15844	2R	7078	3
Fst*lab>wild	FBgn0033939	Oaz	CG17390	2R	6724	3
Fst*lab>wild	FBgn0033740	dgt5	CG8828	2R	6103	3
Fst*lab>wild	FBgn0050021	skf	CG30021	2R	6094	3
Fst*lab>wild	FBgn0034438	CG9416	CG9416	2R	6001	3
Fst*lab>wild	FBgn0033224	CG1553	CG1553	2R	5618	3
Fst*lab>wild	FBgn0040660	CG13551	CG13551	2R	5561	3
Fst*lab>wild	FBgn0034859	CG3520	CG3520	2R	5543	3
Fst*lab>wild	FBgn0005695	gcl	CG8411	2R	4744	3
Fst*lab>wild	FBgn0034529	CG16742	CG16742	2R	4694	3
Fst*lab>wild	FBgn0050271	CG30271	CG30271	2R	4572	3
Fst*lab>wild	FBgn0025186	ari-2	CG5709	2R	4423	3
Fst*lab>wild	FBgn0034708	CG5625	CG5625	2R	3909	3
Fst*lab>wild	FBgn0085344	CG34315	CG34315	2R	3792	3
Fst*lab>wild	FBgn0034479	CG8654	CG8654	2R	3688	3
Fst*lab>wild	FBgn0025720	Ate1	CG9204	2R	3589	3
Fst*lab>wild	FBgn0053012	CG33012	CG33012	2R	3435	3
Fst*lab>wild	FBgn0050169	CG30169	CG30169	2R	3381	3
Fst*lab>wild	FBgn0034223	CG6522	CG6522	2R	3302	3
Fst*lab>wild	FBgn0022740	HLH54F	CG5005	2R	3100	3
Fst*lab>wild	FBgn0034631	CG10496	CG10496	2R	3071	3
Fst*lab>wild	FBgn0034225	CG4827	CG4827	2R	3004	3
Fst*lab>wild	FBgn0034694	CG6613	CG6613	2R	2601	3
Fst*lab>wild	FBgn0029501	Crtp	CG13580	2R	2512	3
Fst*lab>wild	FBgn0033906	CG8331	CG8331	2R	2455	3
Fst*lab>wild	FBgn0034715	Oatp58Db	CG3382	2R	2398	3
Fst*lab>wild	FBgn0029147	NtR	CG6698	2R	2380	3
Fst*lab>wild	FBgn0033502	CG12910	CG12910	2R	2338	3
Fst*lab>wild	FBgn0033374	CG13741	CG13741	2R	2165	3
Fst*lab>wild	FBgn0050265	CG30265	CG30265	2R	2132	3
Fst*lab>wild	FBgn0034660	lox2	CG4402	2R	2039	3
Fst*lab>wild	FBgn0034642	CG15674	CG15674	2R	1884	3
Fst*lab>wild	FBgn0034177	CG6796	CG6796	2R	1588	3
Fst*lab>wild	FBgn0034782	CG12490	CG12490	2R	1541	3
Fst*lab>wild	FBgn0034069	CG8401	CG8401	2R	1489	3
Fst*lab>wild	FBgn0010531	CCS	CG17753	2R	1375	3
Fst*lab>wild	FBgn0034750	CG3732	CG3732	2R	1358	3
Fst*lab>wild	FBgn0034422	CG7137	CG7137	2R	1287	3
Fst*lab>wild	FBgn0034455	CG11007	CG11007	2R	1189	3
Fst*lab>wild	FBgn0034165	CG6435	CG6435	2R	1169	3
Fst*lab>wild	FBgn0053506	CG33506	CG33506	2R	1157	3
Fst*lab>wild	FBgn0034099	CG15708	CG15708	2R	999	3
Fst*lab>wild	FBgn0013733	shot	CG18076	2R	77885	2
Fst*lab>wild	FBgn0020245	ttv	CG10117	2R	58750	2
Fst*lab>wild	FBgn0085421	Epac	CG15235	2R	35004	2
Fst*lab>wild	FBgn0029082	hbs	CG7449	2R	29998	2
Fst*lab>wild	FBgn0259678	CG42347	CG42347	2R	28797	2
Fst*lab>wild	FBgn0034886	Pde8	CG5411	2R	23269	2
Fst*lab>wild	FBgn0035021	CG4622	CG4622	2R	22869	2
Fst*lab>wild	FBgn0033777	CG17574	CG17574	2R	20066	2
Fst*lab>wild	FBgn0010482	l(2)01289	CG9432	2R	19545	2
Fst*lab>wild	FBgn0010114	hig	CG2040	2R	19466	2
Fst*lab>wild	FBgn0015907	bl	CG13425	2R	19349	2
Fst*lab>wild	FBgn0022764	Sin3A	CG8815	2R	17654	2
Fst*lab>wild	FBgn0001332	L	CG10109	2R	16109	2
Fst*lab>wild	FBgn0005636	nvy	CG3385	2R	15351	2
Fst*lab>wild	FBgn0050460	CG30460	CG30460	2R	15298	2
Fst*lab>wild	FBgn0024836	stan	CG11895	2R	15235	2
Fst*lab>wild	FBgn0034286	dpr13	CG33996	2R	14926	2
Fst*lab>wild	FBgn0050419	CG30419	CG30419	2R	14724	2
Fst*lab>wild	FBgn0034070	SP2353	CG8403	2R	13977	2
Fst*lab>wild	FBgn0033236	CG14764	CG14764	2R	13832	2
Fst*lab>wild	FBgn0027581	CG6191	CG6191	2R	12770	2
Fst*lab>wild	FBgn0040505	Alk	CG8250	2R	11689	2
Fst*lab>wild	FBgn0034644	CG10082	CG10082	2R	11261	2
Fst*lab>wild	FBgn0027580	CG1516	CG1516	2R	10835	2
Fst*lab>wild	FBgn0040491	Buffy	CG8238	2R	9286	2
Fst*lab>wild	FBgn0259142	CG42257	CG42257	2R	8804	2
Fst*lab>wild	FBgn0015930	dpld	CG1624	2R	7993	2
Fst*lab>wild	FBgn0028741	fab1	CG6355	2R	7948	2
Fst*lab>wild	FBgn0014184	Oda	CG16747	2R	7690	2
Fst*lab>wild	FBgn0004435	Galpha49B	CG17759	2R	7560	2
Fst*lab>wild	FBgn0033544	CG7220	CG7220	2R	7255	2
Fst*lab>wild	FBgn0034975	enok	CG11290	2R	7153	2
Fst*lab>wild	FBgn0033664	MCPH1	CG8981	2R	7072	2
Fst*lab>wild	FBgn0085444	CG34415	CG34415	2R	6858	2
Fst*lab>wild	FBgn0033558	CG12344	CG12344	2R	6807	2
Fst*lab>wild	FBgn0033919	CG8547	CG8547	2R	6710	2
Fst*lab>wild	FBgn0034789	PIP5K59B	CG3682	2R	6649	2
Fst*lab>wild	FBgn0023081	gek	CG4012	2R	6557	2
Fst*lab>wild	FBgn0034641	CG10080	CG10080	2R	6226	2
Fst*lab>wild	FBgn0034135	Syn2	CG4905	2R	6223	2
Fst*lab>wild	FBgn0034300	CG5098	CG5098	2R	6095	2
Fst*lab>wild	FBgn0033635	CG7777	CG7777	2R	5977	2
Fst*lab>wild	FBgn0034990	CG11406	CG11406	2R	5942	2
Fst*lab>wild	FBgn0034786	CG13531	CG13531	2R	5865	2
Fst*lab>wild	FBgn0034490	CG9864	CG9864	2R	5809	2
Fst*lab>wild	FBgn0034878	pita	CG3941	2R	5753	2
Fst*lab>wild	FBgn0033676	pds5	CG17509	2R	5704	2
Fst*lab>wild	FBgn0034063	CG8389	CG8389	2R	5452	2
Fst*lab>wild	FBgn0086129	snama	CG3231	2R	5413	2
Fst*lab>wild	FBgn0033354	CG13745	CG13745	2R	5221	2
Fst*lab>wild	FBgn0034083	lbk	CG8434	2R	5173	2
Fst*lab>wild	FBgn0034926	CG5591	CG5591	2R	5085	2
Fst*lab>wild	FBgn0022987	qkr54B	CG4816	2R	5021	2
Fst*lab>wild	FBgn0001308	Khc	CG7765	2R	5013	2
Fst*lab>wild	FBgn0013725	phyl	CG10108	2R	4999	2
Fst*lab>wild	FBgn0033958	CG12858	CG12858	2R	4963	2
Fst*lab>wild	FBgn0034313	CG5726	CG5726	2R	4891	2
Fst*lab>wild	FBgn0015561	unpg	CG1650	2R	4658	2
Fst*lab>wild	FBgn0034612	CG10505	CG10505	2R	4608	2
Fst*lab>wild	FBgn0034656	CG17922	CG17922	2R	4466	2
Fst*lab>wild	FBgn0034439	CG10062	CG10062	2R	4452	2
Fst*lab>wild	FBgn0033027	TpnC4	CG12408	2R	4430	2
Fst*lab>wild	FBgn0040273	Spt5	CG7626	2R	4415	2
Fst*lab>wild	FBgn0027836	Dgp-1	CG5729	2R	4199	2
Fst*lab>wild	FBgn0259682	CG42351	CG42351	2R	3998	2
Fst*lab>wild	FBgn0033710	CG17739	CG17739	2R	3888	2
Fst*lab>wild	FBgn0034378	CG18604	CG18604	2R	3853	2
Fst*lab>wild	FBgn0034401	CG15100	CG15100	2R	3821	2
Fst*lab>wild	FBgn0005654	lat	CG4088	2R	3796	2
Fst*lab>wild	FBgn0050043	CG30043	CG30043	2R	3712	2
Fst*lab>wild	FBgn0034622	CG15666	CG15666	2R	3626	2
Fst*lab>wild	FBgn0015277	Pi3K59F	CG5373	2R	3553	2
Fst*lab>wild	FBgn0004463	RpIII128	CG8344	2R	3543	2
Fst*lab>wild	FBgn0004362	HmgD	CG17950	2R	3394	2
Fst*lab>wild	FBgn0050490	CG30490	CG30490	2R	3381	2
Fst*lab>wild	FBgn0034440	CG10073	CG10073	2R	3357	2
Fst*lab>wild	FBgn0034157	resilin	CG15920	2R	3270	2
Fst*lab>wild	FBgn0034433	endoB	CG9834	2R	3252	2
Fst*lab>wild	FBgn0033479	CG2292	CG2292	2R	3176	2
Fst*lab>wild	FBgn0027788	Hey	CG11194	2R	3137	2
Fst*lab>wild	FBgn0011211	blw	CG3612	2R	3132	2
Fst*lab>wild	FBgn0039970	CG17508	CG17508	2R	2965	2
Fst*lab>wild	FBgn0033382	CG8058	CG8058	2R	2914	2
Fst*lab>wild	FBgn0033728	Cpr49Ae	CG8505	2R	2900	2
Fst*lab>wild	FBgn0053964	CG33964	CG33964	2R	2867	2
Fst*lab>wild	FBgn0034982	CG4065	CG4065	2R	2865	2
Fst*lab>wild	FBgn0034707	MED16	CG5465	2R	2746	2
Fst*lab>wild	FBgn0033392	CG8027	CG8027	2R	2713	2
Fst*lab>wild	FBgn0034454	CG15120	CG15120	2R	2619	2
Fst*lab>wild	FBgn0050461	CG30461	CG33142	2R	2605	2
Fst*lab>wild	FBgn0034453	hpo	CG11228	2R	2571	2
Fst*lab>wild	FBgn0034704	CG6758	CG6758	2R	2522	2
Fst*lab>wild	FBgn0026309	aft	CG5032	2R	2430	2
Fst*lab>wild	FBgn0034558	CG9236	CG9236	2R	2356	2
Fst*lab>wild	FBgn0034956	CG4324	CG4324	2R	2286	2
Fst*lab>wild	FBgn0050181	CG30181	CG30181	2R	2142	2
Fst*lab>wild	FBgn0015544	spag	CG13570	2R	2133	2
Fst*lab>wild	FBgn0034141	CG8311	CG8311	2R	2123	2
Fst*lab>wild	FBgn0033973	HPS	CG12855	2R	2058	2
Fst*lab>wild	FBgn0028424	JhI-26	CG3767	2R	2005	2
Fst*lab>wild	FBgn0034711	CG3290	CG3290	2R	1982	2
Fst*lab>wild	FBgn0015038	Cyp9b1	CG4485	2R	1970	2
Fst*lab>wild	FBgn0034062	CG8388	CG8388	2R	1944	2
Fst*lab>wild	FBgn0033086	CG9410	CG9410	2R	1933	2
Fst*lab>wild	FBgn0003062	Fib	CG9888	2R	1829	2
Fst*lab>wild	FBgn0034923	Upf3	CG11184	2R	1811	2
Fst*lab>wild	FBgn0025692	CG3814	CG3814	2R	1808	2
Fst*lab>wild	FBgn0034684	CG13501	CG13501	2R	1807	2
Fst*lab>wild	FBgn0034270	CG6401	CG6401	2R	1805	2
Fst*lab>wild	FBgn0034023	CG12960	CG12960	2R	1799	2
Fst*lab>wild	FBgn0035020	CG13585	CG13585	2R	1790	2
Fst*lab>wild	FBgn0050469	CG30469	CG30469	2R	1790	2
Fst*lab>wild	FBgn0033529	CG17765	CG17765	2R	1733	2
Fst*lab>wild	FBgn0050466	CG30466	CG30466	2R	1703	2
Fst*lab>wild	FBgn0028560	sut4	CG1380	2R	1687	2
Fst*lab>wild	FBgn0034176	CG9000	CG9000	2R	1686	2
Fst*lab>wild	FBgn0050414	CG30414	CG30414	2R	1683	2
Fst*lab>wild	FBgn0033883	CG16935	CG16935	2R	1654	2
Fst*lab>wild	FBgn0034399	CG15083	CG15083	2R	1581	2
Fst*lab>wild	FBgn0033059	CG7845	CG7845	2R	1543	2
Fst*lab>wild	FBgn0021875	Zfrp8	CG3260	2R	1400	2
Fst*lab>wild	FBgn0034480	CG16898	CG16898	2R	1368	2
Fst*lab>wild	FBgn0034794	Gmer	CG3495	2R	1279	2
Fst*lab>wild	FBgn0034456	CG15121	CG15121	2R	1277	2
Fst*lab>wild	FBgn0034713	CG11291	CG11291	2R	1263	2
Fst*lab>wild	FBgn0010423	TpnC47D	CG9073	2R	1255	2
Fst*lab>wild	FBgn0034968	RpL12	CG3195	2R	1116	2
Fst*lab>wild	FBgn0034100	CG15709	CG15709	2R	1113	2
Fst*lab>wild	FBgn0034403	CG18190	CG18190	2R	1104	2
Fst*lab>wild	FBgn0034515	CG13428	CG13428	2R	937	2
Fst*lab>wild	FBgn0046297	CG9284	CG9284	2R	917	2
Fst*lab>wild	FBgn0034224	CG6520	CG6520	2R	863	2
Fst*lab>wild	FBgn0034663	CG4363	CG4363	2R	809	2
Fst*lab>wild	FBgn0034472	CG8517	CG8517	2R	797	2
Fst*lab>wild	FBgn0053136	CG33136	CG33136	2R	783	2
Fst*lab>wild	FBgn0034770	Obp58d	CG13519	2R	766	2
Fst*lab>wild	FBgn0050184	CG30184	CG30184	2R	671	2
Fst*lab>wild	FBgn0034867	CG13557	CG13557	2R	596	2
Fst*lab>wild	FBgn0085232	CG34203	CG34203	2R	593	2
Fst*lab>wild	FBgn0033519	CG11825	CG11825	2R	565	2
Fst*lab>wild	FBgn0000546	EcR	CG1765	2R	78304	1
Fst*lab>wild	FBgn0002643	mam	CG8118	2R	69175	1
Fst*lab>wild	FBgn0003715	Tkr	CG16778	2R	53761	1
Fst*lab>wild	FBgn0085400	CG34371	CG34371	2R	40963	1
Fst*lab>wild	FBgn0050089	CG30089	CG30089	2R	35165	1
Fst*lab>wild	FBgn0013467	igl	CG18285	2R	34855	1
Fst*lab>wild	FBgn0033403	CG13739	CG13739	2R	34093	1
Fst*lab>wild	FBgn0020621	Pkn	CG2049	2R	31597	1
Fst*lab>wild	FBgn0015371	chn	CG11798	2R	29526	1
Fst*lab>wild	FBgn0086677	jeb	CG30040	2R	28250	1
Fst*lab>wild	FBgn0033652	ths	CG12443	2R	21646	1
Fst*lab>wild	FBgn0034412	CG15105	CG15105	2R	21623	1
Fst*lab>wild	FBgn0000099	ap	CG8376	2R	20638	1
Fst*lab>wild	FBgn0034797	nahoda	CG12781	2R	20551	1
Fst*lab>wild	FBgn0034013	unc-5	CG8166	2R	18148	1
Fst*lab>wild	FBgn0004055	uzip	CG3533	2R	18036	1
Fst*lab>wild	FBgn0034371	SP2637	CG5473	2R	17177	1
Fst*lab>wild	FBgn0041585	olf186-F	CG11430	2R	17125	1
Fst*lab>wild	FBgn0025698	CG5594	CG5594	2R	16968	1
Fst*lab>wild	FBgn0010609	l(2)44DEa	CG8732	2R	16936	1
Fst*lab>wild	FBgn0033092	CG9422	CG9422	2R	16767	1
Fst*lab>wild	FBgn0027596	CG10249	CG10249	2R	15893	1
Fst*lab>wild	FBgn0033192	Corin	CG2105	2R	15592	1
Fst*lab>wild	FBgn0033033	scarface	CG11066	2R	14946	1
Fst*lab>wild	FBgn0050387	CG30387	CG30387	2R	14732	1
Fst*lab>wild	FBgn0003748	Treh	CG9364	2R	14204	1
Fst*lab>wild	FBgn0033649	pyr	CG13194	2R	14083	1
Fst*lab>wild	FBgn0033194	CG2093	CG2093	2R	13410	1
Fst*lab>wild	FBgn0034434	Rgk1	CG9811	2R	13347	1
Fst*lab>wild	FBgn0033246	CG11198	CG11198	2R	13109	1
Fst*lab>wild	FBgn0034071	CG8405	CG8405	2R	11795	1
Fst*lab>wild	FBgn0033252	CG12769	CG12769	2R	11725	1
Fst*lab>wild	FBgn0020611	Vha44	CG8048	2R	11374	1
Fst*lab>wild	FBgn0050147	Hil	CG30147	2R	11333	1
Fst*lab>wild	FBgn0034636	CG10440	CG10440	2R	11206	1
Fst*lab>wild	FBgn0013765	cnn	CG4832	2R	11174	1
Fst*lab>wild	FBgn0008654	Su(z)2	CG3905	2R	10691	1
Fst*lab>wild	FBgn0011241	cbx	CG10536	2R	10564	1
Fst*lab>wild	FBgn0022960	vimar	CG3572	2R	10427	1
Fst*lab>wild	FBgn0028991	seq	CG32904	2R	10392	1
Fst*lab>wild	FBgn0028408	Rep2	CG1975	2R	10355	1
Fst*lab>wild	FBgn0010548	Aldh-III	CG11140	2R	10288	1
Fst*lab>wild	FBgn0033108	CG15236	CG15236	2R	10002	1
Fst*lab>wild	FBgn0013955	PR2	CG3969	2R	9824	1
Fst*lab>wild	FBgn0010504	kermit	CG11546	2R	9733	1
Fst*lab>wild	FBgn0033802	CG17724	CG17724	2R	9720	1
Fst*lab>wild	FBgn0000289	cg	CG8367	2R	9170	1
Fst*lab>wild	FBgn0050035	CG30035	CG30035	2R	9028	1
Fst*lab>wild	FBgn0004360	Wnt2	CG1916	2R	9021	1
Fst*lab>wild	FBgn0033288	pdm3	CG11641	2R	8928	1
Fst*lab>wild	FBgn0033269	CG8709	CG8709	2R	8490	1
Fst*lab>wild	FBgn0033667	CG13183	CG13183	2R	8452	1
Fst*lab>wild	FBgn0050295	Ipk1	CG30295	2R	8321	1
Fst*lab>wild	FBgn0034693	CG11073	CG11073	2R	8242	1
Fst*lab>wild	FBgn0028836	CSN7	CG2038	2R	7596	1
Fst*lab>wild	FBgn0033760	CG8785	CG8785	2R	7523	1
Fst*lab>wild	FBgn0034860	CG9812	CG9812	2R	7348	1
Fst*lab>wild	FBgn0003888	betaTub60D	CG3401	2R	7221	1
Fst*lab>wild	FBgn0011236	ken	CG5575	2R	7167	1
Fst*lab>wild	FBgn0033714	garz	CG8487	2R	7148	1
Fst*lab>wild	FBgn0026573	CG8290	CG8290	2R	7057	1
Fst*lab>wild	FBgn0050193	CG30193	CG30193	2R	6952	1
Fst*lab>wild	FBgn0034598	CG4266	CG4266	2R	6945	1
Fst*lab>wild	FBgn0034618	CG9485	CG9485	2R	6889	1
Fst*lab>wild	FBgn0250850	rig	CG30149	2R	6810	1
Fst*lab>wild	FBgn0003382	sha	CG13209	2R	6715	1
Fst*lab>wild	FBgn0034136	DAT	CG8380	2R	6701	1
Fst*lab>wild	FBgn0085428	Nox	CG15924	2R	6653	1
Fst*lab>wild	FBgn0085398	CG34369	CG34369	2R	6491	1
Fst*lab>wild	FBgn0010651	l(2)08717	CG15095	2R	6463	1
Fst*lab>wild	FBgn0034964	CG3173	CG3173	2R	6454	1
Fst*lab>wild	FBgn0034976	CG4049	CG4049	2R	6364	1
Fst*lab>wild	FBgn0015754	Lis-1	CG8440	2R	6303	1
Fst*lab>wild	FBgn0033362	CG8172	CG8172	2R	6278	1
Fst*lab>wild	FBgn0008636	hbn	CG33152	2R	6245	1
Fst*lab>wild	FBgn0034909	CG4797	CG4797	2R	6145	1
Fst*lab>wild	FBgn0029506	Tsp42Ee	CG10106	2R	6108	1
Fst*lab>wild	FBgn0004572	5-HT1B	CG15113	2R	6063	1
Fst*lab>wild	FBgn0050194	CG30194	CG30194	2R	6058	1
Fst*lab>wild	FBgn0034266	CG4975	CG4975	2R	6051	1
Fst*lab>wild	FBgn0034267	CG4984	CG4984	2R	6017	1
Fst*lab>wild	FBgn0003977	vir	CG3496	2R	5991	1
Fst*lab>wild	FBgn0061354	CG4844	CG33006	2R	5919	1
Fst*lab>wild	FBgn0033483	egr	CG12919	2R	5854	1
Fst*lab>wild	FBgn0034493	CG8908	CG8908	2R	5853	1
Fst*lab>wild	FBgn0000054	Adf1	CG15845	2R	5818	1
Fst*lab>wild	FBgn0034030	CG8192	CG8192	2R	5665	1
Fst*lab>wild	FBgn0034498	CG16868	CG16868	2R	5450	1
Fst*lab>wild	FBgn0034002	CG8079	CG8079	2R	5443	1
Fst*lab>wild	FBgn0004364	18w	CG8896	2R	5421	1
Fst*lab>wild	FBgn0034085	Ptp52F	CG18243	2R	5411	1
Fst*lab>wild	FBgn0034530	CG11175	CG11175	2R	5289	1
Fst*lab>wild	FBgn0028743	CG5036	CG5036	2R	5263	1
Fst*lab>wild	FBgn0022029	l(2)k01209	CG4798	2R	5254	1
Fst*lab>wild	FBgn0005619	Hdc	CG3454	2R	5214	1
Fst*lab>wild	FBgn0034142	CG8306	CG8306	2R	5194	1
Fst*lab>wild	FBgn0010611	Hmgs	CG4311	2R	5165	1
Fst*lab>wild	FBgn0033717	CG8839	CG8839	2R	5003	1
Fst*lab>wild	FBgn0033402	Myd88	CG2078	2R	4998	1
Fst*lab>wild	FBgn0033352	CG8232	CG8232	2R	4922	1
Fst*lab>wild	FBgn0050085	CG30085	CG30085	2R	4841	1
Fst*lab>wild	FBgn0086250	opa1-like	CG8479	2R	4828	1
Fst*lab>wild	FBgn0034345	CG5174	CG5174	2R	4823	1
Fst*lab>wild	FBgn0033062	CG7843	CG7843	2R	4792	1
Fst*lab>wild	FBgn0003612	Su(var)2-10	CG8068	2R	4690	1
Fst*lab>wild	FBgn0021979	l(2)k09913	CG3082	2R	4679	1
Fst*lab>wild	FBgn0050456	CG30456	CG30456	2R	4675	1
Fst*lab>wild	FBgn0033482	CG1371	CG1371	2R	4671	1
Fst*lab>wild	FBgn0034436	CG11961	CG11961	2R	4642	1
Fst*lab>wild	FBgn0033376	CG8777	CG8777	2R	4586	1
Fst*lab>wild	FBgn0033005	CG3107	CG3107	2R	4503	1
Fst*lab>wild	FBgn0034053	Cyp4aa1	CG8302	2R	4386	1
Fst*lab>wild	FBgn0001222	Hsf	CG5748	2R	4337	1
Fst*lab>wild	FBgn0034410	Topors	CG15104	2R	4318	1
Fst*lab>wild	FBgn0003887	betaTub56D	CG9277	2R	4298	1
Fst*lab>wild	FBgn0033707	CG13165	CG13165	2R	4296	1
Fst*lab>wild	FBgn0034051	Mlf	CG8295	2R	4233	1
Fst*lab>wild	FBgn0034965	CG13568	CG13568	2R	4218	1
Fst*lab>wild	FBgn0000715	Fmrf	CG2346	2R	4173	1
Fst*lab>wild	FBgn0027535	botv	CG15110	2R	4124	1
Fst*lab>wild	FBgn0034005	alphaPS4	CG16827	2R	4099	1
Fst*lab>wild	FBgn0029131	debcl	CG33134	2R	4090	1
Fst*lab>wild	FBgn0034271	CG4996	CG4996	2R	4082	1
Fst*lab>wild	FBgn0011604	Iswi	CG8625	2R	4010	1
Fst*lab>wild	FBgn0033915	CG8485	CG8485	2R	3917	1
Fst*lab>wild	FBgn0034025	GalNAc-T1	CG8182	2R	3884	1
Fst*lab>wild	FBgn0034396	CG15097	CG15097	2R	3877	1
Fst*lab>wild	FBgn0033584	CG7737	CG7737	2R	3875	1
Fst*lab>wild	FBgn0033491	CG18011	CG18011	2R	3872	1
Fst*lab>wild	FBgn0022238	lolal	CG5738	2R	3871	1
Fst*lab>wild	FBgn0086898	dgo	CG12342	2R	3847	1
Fst*lab>wild	FBgn0033579	CG13229	CG13229	2R	3802	1
Fst*lab>wild	FBgn0033486	CG11866	CG11866	2R	3766	1
Fst*lab>wild	FBgn0061197	SIP2	CG13164	2R	3732	1
Fst*lab>wild	FBgn0029175	Ext2	CG33038	2R	3710	1
Fst*lab>wild	FBgn0033539	CG16728	CG16728	2R	3602	1
Fst*lab>wild	FBgn0035026	CG12252	CG12252	2R	3596	1
Fst*lab>wild	FBgn0034657	LBR	CG17952	2R	3562	1
Fst*lab>wild	FBgn0028955	CG8788	CG8788	2R	3507	1
Fst*lab>wild	FBgn0034308	CG10915	CG10915	2R	3497	1
Fst*lab>wild	FBgn0000405	CycB	CG3510	2R	3463	1
Fst*lab>wild	FBgn0035024	CG11414	CG11414	2R	3438	1
Fst*lab>wild	FBgn0033924	CG8613	CG8613	2R	3436	1
Fst*lab>wild	FBgn0033763	CG8646	CG8646	2R	3392	1
Fst*lab>wild	FBgn0004921	Ggamma1	CG8261	2R	3388	1
Fst*lab>wild	FBgn0050349	CG30349	CG30349	2R	3365	1
Fst*lab>wild	FBgn0034950	CG3105	CG3105	2R	3333	1
Fst*lab>wild	FBgn0033814	CG4670	CG4670	2R	3286	1
Fst*lab>wild	FBgn0034045	CG8249	CG8249	2R	3270	1
Fst*lab>wild	FBgn0034876	wmd	CG3957	2R	3261	1
Fst*lab>wild	FBgn0019948	Phm	CG3832	2R	3240	1
Fst*lab>wild	FBgn0016684	NaPi-T	CG10207	2R	3163	1
Fst*lab>wild	FBgn0050203	CG30203	CG30203	2R	3146	1
Fst*lab>wild	FBgn0024754	Flo	CG8200	2R	3135	1
Fst*lab>wild	FBgn0020391	Nrk	CG4007	2R	3091	1
Fst*lab>wild	FBgn0034844	CG9861	CG9861	2R	3089	1
Fst*lab>wild	FBgn0033725	Cpr49Ac	CG8502	2R	3080	1
Fst*lab>wild	FBgn0034674	CG9304	CG9304	2R	3079	1
Fst*lab>wild	FBgn0034496	CG9143	CG9143	2R	3026	1
Fst*lab>wild	FBgn0259238	CG42336	CG42336	2R	3000	1
Fst*lab>wild	FBgn0050080	CG30080	CG30080	2R	2975	1
Fst*lab>wild	FBgn0034485	CG11099	CG11099	2R	2966	1
Fst*lab>wild	FBgn0005648	Pabp2	CG2163	2R	2961	1
Fst*lab>wild	FBgn0033960	CG10151	CG10151	2R	2951	1
Fst*lab>wild	FBgn0037084	Syx6	CG7736	2R	2941	1
Fst*lab>wild	FBgn0034117	CG7997	CG7997	2R	2932	1
Fst*lab>wild	FBgn0034697	GM130	CG11061	2R	2927	1
Fst*lab>wild	FBgn0033540	StIP	CG11887	2R	2914	1
Fst*lab>wild	FBgn0034487	CG11048	CG11048	2R	2895	1
Fst*lab>wild	FBgn0033753	Cyp301a1	CG8587	2R	2874	1
Fst*lab>wild	FBgn0034494	CG10444	CG10444	2R	2874	1
Fst*lab>wild	FBgn0035027	CG3511	CG3511	2R	2835	1
Fst*lab>wild	FBgn0034110	Atg9	CG3615	2R	2833	1
Fst*lab>wild	FBgn0010551	l(2)03709	CG15081	2R	2783	1
Fst*lab>wild	FBgn0025454	Cyp6g1	CG8453	2R	2766	1
Fst*lab>wild	FBgn0010621	Cct5	CG8439	2R	2758	1
Fst*lab>wild	FBgn0013305	Nmda1	CG3798	2R	2732	1
Fst*lab>wild	FBgn0034922	CG5602	CG5602	2R	2639	1
Fst*lab>wild	FBgn0026388	Or46a	CG33478	2R	2607	1
Fst*lab>wild	FBgn0033383	alc	CG8057	2R	2580	1
Fst*lab>wild	FBgn0042083	CG3267	CG3267	2R	2569	1
Fst*lab>wild	FBgn0035025	ori	CG11416	2R	2502	1
Fst*lab>wild	FBgn0034962	MAN1	CG3167	2R	2499	1
Fst*lab>wild	FBgn0033819	CG4714	CG4714	2R	2491	1
Fst*lab>wild	FBgn0034467	CG15128	CG15128	2R	2472	1
Fst*lab>wild	FBgn0033379	Mys45A	CG8070	2R	2452	1
Fst*lab>wild	FBgn0000487	Dox-A3	CG2952	2R	2403	1
Fst*lab>wild	FBgn0020372	TM4SF	CG11303	2R	2401	1
Fst*lab>wild	FBgn0034760	CG13512	CG13512	2R	2384	1
Fst*lab>wild	FBgn0033926	Arc1	CG12505	2R	2371	1
Fst*lab>wild	FBgn0050277	Oatp58Da	CG30277	2R	2343	1
Fst*lab>wild	FBgn0033087	CG3194	CG3194	2R	2313	1
Fst*lab>wild	FBgn0033677	CG8321	CG8321	2R	2312	1
Fst*lab>wild	FBgn0034381	CG15088	CG15088	2R	2311	1
Fst*lab>wild	FBgn0033673	CG8298	CG8298	2R	2308	1
Fst*lab>wild	FBgn0033185	CG1603	CG1603	2R	2300	1
Fst*lab>wild	FBgn0015925	csul	CG3730	2R	2284	1
Fst*lab>wild	FBgn0033226	CG1882	CG1882	2R	2239	1
Fst*lab>wild	FBgn0033816	CG4679	CG4679	2R	2212	1
Fst*lab>wild	FBgn0015582	dare	CG12390	2R	2186	1
Fst*lab>wild	FBgn0035048	CG4806	CG4806	2R	2178	1
Fst*lab>wild	FBgn0050403	CG30403	CG30403	2R	2162	1
Fst*lab>wild	FBgn0033807	AQP	CG12251	2R	2152	1
Fst*lab>wild	FBgn0028740	CG6362	CG6362	2R	2147	1
Fst*lab>wild	FBgn0085250	CG34221	CG34221	2R	2143	1
Fst*lab>wild	FBgn0000057	adp	CG5124	2R	2142	1
Fst*lab>wild	FBgn0042180	CG18870	CG18870	2R	2104	1
Fst*lab>wild	FBgn0034279	CG18635	CG18635	2R	2098	1
Fst*lab>wild	FBgn0015037	Cyp4p1	CG10842	2R	2094	1
Fst*lab>wild	FBgn0034132	CG4439	CG4439	2R	2094	1
Fst*lab>wild	FBgn0027073	CG4302	CG4302	2R	2090	1
Fst*lab>wild	FBgn0033599	CG13223	CG13223	2R	2087	1
Fst*lab>wild	FBgn0034076	Jhedup	CG8424	2R	2044	1
Fst*lab>wild	FBgn0033672	rho-7	CG8972	2R	2042	1
Fst*lab>wild	FBgn0086532	Spt-I	CG4016	2R	2038	1
Fst*lab>wild	FBgn0034368	CG5482	CG5482	2R	2034	1
Fst*lab>wild	FBgn0034506	CG13870	CG13870	2R	2034	1
Fst*lab>wild	FBgn0033935	Sin1	CG10105	2R	2025	1
Fst*lab>wild	FBgn0000326	clt	CG9858	2R	2003	1
Fst*lab>wild	FBgn0027619	Adam	CG12131	2R	1945	1
Fst*lab>wild	FBgn0033107	koi	CG18584	2R	1945	1
Fst*lab>wild	FBgn0033061	CG14590	CG14590	2R	1936	1
Fst*lab>wild	FBgn0034783	CG9825	CG9825	2R	1934	1
Fst*lab>wild	FBgn0034748	CG17807	CG17807	2R	1911	1
Fst*lab>wild	FBgn0016701	Rab4	CG4921	2R	1905	1
Fst*lab>wild	FBgn0053505	CG33505	CG10220	2R	1904	1
Fst*lab>wild	FBgn0020615	SelD	CG8553	2R	1884	1
Fst*lab>wild	FBgn0034743	RpS16	CG4046	2R	1880	1
Fst*lab>wild	FBgn0034397	CG15082	CG15082	2R	1869	1
Fst*lab>wild	FBgn0033272	CG8707	CG8707	2R	1834	1
Fst*lab>wild	FBgn0033241	CG2915	CG2915	2R	1829	1
Fst*lab>wild	FBgn0034463	CG15125	CG15125	2R	1804	1
Fst*lab>wild	FBgn0034920	CG5597	CG5597	2R	1803	1
Fst*lab>wild	FBgn0050467	CG30467	CG30467	2R	1802	1
Fst*lab>wild	FBgn0050468	CG30468	CG30468	2R	1799	1
Fst*lab>wild	FBgn0034624	CG17974	CG17974	2R	1789	1
Fst*lab>wild	FBgn0050464	CG30464	CG30464	2R	1784	1
Fst*lab>wild	FBgn0033380	Phax	CG8069	2R	1774	1
Fst*lab>wild	FBgn0033093	CG3270	CG3270	2R	1747	1
Fst*lab>wild	FBgn0033692	CG13176	CG13176	2R	1739	1
Fst*lab>wild	FBgn0034406	Jheh3	CG15106	2R	1705	1
Fst*lab>wild	FBgn0034457	CG15122	CG15122	2R	1703	1
Fst*lab>wild	FBgn0034315	CG5721	CG5721-RA	2R	1684	1
Fst*lab>wild	FBgn0033304	Cyp6a13	CG2397	2R	1643	1
Fst*lab>wild	FBgn0050054	CG30054	CG30054	2R	1632	1
Fst*lab>wild	FBgn0020129	DnaJ-60	CG12240	2R	1630	1
Fst*lab>wild	FBgn0033178	CG11127	CG11127	2R	1616	1
Fst*lab>wild	FBgn0025336	CG4882	CG4882	2R	1614	1
Fst*lab>wild	FBgn0026385	Or47b	CG13206	2R	1602	1
Fst*lab>wild	FBgn0033933	CG10104	CG10104	2R	1540	1
Fst*lab>wild	FBgn0034295	CG10911	CG10911	2R	1517	1
Fst*lab>wild	FBgn0259187	CG42291	CG42291	2R	1499	1
Fst*lab>wild	FBgn0033629	Tsp47F	CG9033	2R	1496	1
Fst*lab>wild	FBgn0034197	CG15918	CG15918	2R	1480	1
Fst*lab>wild	FBgn0034659	CG4021	CG4021	2R	1480	1
Fst*lab>wild	FBgn0033083	Dpit47	CG3189	2R	1468	1
Fst*lab>wild	FBgn0034495	CG11788	CG11788	2R	1457	1
Fst*lab>wild	FBgn0034351	CG5190	CG5190	2R	1433	1
Fst*lab>wild	FBgn0026582	CG9418	CG9418	2R	1421	1
Fst*lab>wild	FBgn0033879	CG6543	CG6543	2R	1401	1
Fst*lab>wild	FBgn0034082	CG10734	CG10734	2R	1383	1
Fst*lab>wild	FBgn0033769	CG8768	CG8768	2R	1381	1
Fst*lab>wild	FBgn0011824	CG4038	CG4038	2R	1361	1
Fst*lab>wild	FBgn0033727	Or49a	CG13158	2R	1359	1
Fst*lab>wild	FBgn0034543	CG30152	CG30152	2R	1351	1
Fst*lab>wild	FBgn0034887	CG5428	CG5428	2R	1328	1
Fst*lab>wild	FBgn0034865	Or59b	CG3569	2R	1308	1
Fst*lab>wild	FBgn0259186	CG42290	CG42290	2R	1308	1
Fst*lab>wild	FBgn0033817	CG4688	CG4688	2R	1290	1
Fst*lab>wild	FBgn0033477	CG12918	CG12918	2R	1270	1
Fst*lab>wild	FBgn0050182	CG30182	CG30182	2R	1231	1
Fst*lab>wild	FBgn0026384	Or59a	CG9820	2R	1197	1
Fst*lab>wild	FBgn0034383	CG17821	CG17821	2R	1196	1
Fst*lab>wild	FBgn0034614	CG9752	CG9752	2R	1193	1
Fst*lab>wild	FBgn0034793	asrij	CG13533	2R	1184	1
Fst*lab>wild	FBgn0050488	CG30488	CG30488	2R	1171	1
Fst*lab>wild	FBgn0033793	CG3955	CG3955	2R	1142	1
Fst*lab>wild	FBgn0025334	PHDP	CG11182	2R	1127	1
Fst*lab>wild	FBgn0033970	CG10205	CG10205	2R	1122	1
Fst*lab>wild	FBgn0050429	CG30429	CG30429	2R	1119	1
Fst*lab>wild	FBgn0033650	CG13193	CG13193	2R	1108	1
Fst*lab>wild	FBgn0034402	CG15084	CG15084	2R	1103	1
Fst*lab>wild	FBgn0033556	CG12343	CG12343	2R	1083	1
Fst*lab>wild	FBgn0050395	CG30395	CG30395	2R	1058	1
Fst*lab>wild	FBgn0053225	CG33225	CG33225	2R	1052	1
Fst*lab>wild	FBgn0034292	CG5767	CG5767	2R	1026	1
Fst*lab>wild	FBgn0040732	CG16926	CG16926	2R	1002	1
Fst*lab>wild	FBgn0004240	Dpt	CG12763	2R	999	1
Fst*lab>wild	FBgn0034160	CG5550	CG5550	2R	990	1
Fst*lab>wild	FBgn0050278	CG30278	CG30278	2R	981	1
Fst*lab>wild	FBgn0033459	CG12744	CG12744	2R	961	1
Fst*lab>wild	FBgn0054029	CG34029	CG34029	2R	882	1
Fst*lab>wild	FBgn0034833	CG13539	CG13539	2R	880	1
Fst*lab>wild	FBgn0040674	CG9445	CG9445	2R	853	1
Fst*lab>wild	FBgn0040763	CG18336	CG18336	2R	803	1
Fst*lab>wild	FBgn0035070	CG3650	CG3650	2R	785	1
Fst*lab>wild	FBgn0034052	CG8299	CG8299	2R	782	1
Fst*lab>wild	FBgn0033222	CG12824	CG12824	2R	780	1
Fst*lab>wild	FBgn0034446	CG7735	CG7735	2R	779	1
Fst*lab>wild	FBgn0033221	CG12825	CG12825	2R	777	1
Fst*lab>wild	FBgn0003114	plu	CG9183	2R	761	1
Fst*lab>wild	FBgn0033931	Obp50e	CG13939	2R	759	1
Fst*lab>wild	FBgn0034232	CG4866	CG4866	2R	754	1
Fst*lab>wild	FBgn0034592	CG9406	CG9406	2R	754	1
Fst*lab>wild	FBgn0002535	Lcp4	CG2044	2R	746	1
Fst*lab>wild	FBgn0085228	CG34199	CG34199	2R	731	1
Fst*lab>wild	FBgn0034769	Obp58c	CG13524	2R	715	1
Fst*lab>wild	FBgn0033608	CG13220	CG13220	2R	684	1
Fst*lab>wild	FBgn0034595	CG15657	CG15657	2R	677	1
Fst*lab>wild	FBgn0053627	CG33627	CG33627	2R	667	1
Fst*lab>wild	FBgn0050067	Obp50a	CG30067	2R	660	1
Fst*lab>wild	FBgn0033104	CG15237	CG15237	2R	653	1
Fst*lab>wild	FBgn0033726	Cpr49Ad	CG8836	2R	621	1
Fst*lab>wild	FBgn0034201	CG17290	CG17290	2R	611	1
Fst*lab>wild	FBgn0033821	CG10799	CG10799	2R	606	1
Fst*lab>wild	FBgn0040730	CG15127	CG15127	2R	606	1
Fst*lab>wild	FBgn0033280	CG12126	CG12126	2R	590	1
Fst*lab>wild	FBgn0033861	CG12464	CG12464	2R	513	1
Fst*lab>wild	FBgn0034407	DptB	CG10794	2R	507	1
Fst*lab>wild	FBgn0085214	CG34185	CG34185	2R	497	1
Fst*lab>wild	FBgn0034474	Obp56g	CG13873	2R	463	1
Fst*lab>wild	FBgn0034199	CG15917	CG15917	2R	448	1
Fst*lab>wild	FBgn0033721	CG13159	CG13159	2R	402	1
Fst*lab>wild	FBgn0033691	CG8860	CG8860	2R	363	1
Fst*lab>wild	FBgn0083936	Acp54A1	CG34098	2R	140	1
Lab-specific	FBgn0035861	CG7213	CG7213	3L	8787	1
Fst*wild>lab	FBgn0028431	Glu-RIB	CG4481	3L	33037	2
Fst*wild>lab	FBgn0001316	klar	CG17046	3L	106331	1
Fst*wild>lab	FBgn0016081	fry	CG32045	3L	47270	1
Fst*wild>lab	FBgn0010909	msn	CG16973	3L	30765	1
Fst*wild>lab	FBgn0037207	Mes2	CG11100	3L	6587	1
Fst*wild>lab	FBgn0052232	CG32232	CG32232	3L	2927	1
Fst*wild>lab	FBgn0036920	CG8004	CG8004	3L	1303	1
Fst*lab>wild	FBgn0004449	Ten-m	CG5723	3L	114855	40
Fst*lab>wild	FBgn0052169	CG32169	CG32169	3L	172933	39
Fst*lab>wild	FBgn0035574	Gef64C	CG32239	3L	103456	38
Fst*lab>wild	FBgn0052423	shep	CG32423	3L	117269	33
Fst*lab>wild	FBgn0040823	dpr6	CG14162	3L	66689	32
Fst*lab>wild	FBgn0259218	CG42318	CG5620	3L	60551	31
Fst*lab>wild	FBgn0028431	Glu-RIB	CG4481	3L	33037	31
Fst*lab>wild	FBgn0001316	klar	CG17046	3L	106331	30
Fst*lab>wild	FBgn0025593	Glut1	CG1086	3L	71387	30
Fst*lab>wild	FBgn0011817	nmo	CG7892	3L	71301	27
Fst*lab>wild	FBgn0005640	Eip63E	CG10579	3L	92866	26
Fst*lab>wild	FBgn0020251	sfl	CG8339	3L	53516	25
Fst*lab>wild	FBgn0036454	CG17839	CG17839	3L	76482	22
Fst*lab>wild	FBgn0036202	CG6024	CG6024	3L	32593	22
Fst*lab>wild	FBgn0035802	CG33275	CG33275	3L	46475	21
Fst*lab>wild	FBgn0052308	CG32308	CG32308	3L	17401	21
Fst*lab>wild	FBgn0052373	CG32373	CG32373	3L	108541	20
Fst*lab>wild	FBgn0259163	CG42268	CG32044	3L	26383	20
Fst*lab>wild	FBgn0035610	Lkr	CG10626	3L	16924	20
Fst*lab>wild	FBgn0259232	CG42330	CG42330	3L	42504	18
Fst*lab>wild	FBgn0085447	sif	CG34418	3L	80219	17
Fst*lab>wild	FBgn0036043	CG8177	CG8177	3L	22713	17
Fst*lab>wild	FBgn0036379	bru-3	CG12478	3L	128831	16
Fst*lab>wild	FBgn0016694	Pdp1	CG17888	3L	53037	16
Fst*lab>wild	FBgn0052369	CG32369	CG32369	3L	26555	16
Fst*lab>wild	FBgn0026160	tna	CG7958	3L	39134	15
Fst*lab>wild	FBgn0011577	dally	CG4974	3L	62663	14
Fst*lab>wild	FBgn0052206	CG32206	CG32206	3L	72571	13
Fst*lab>wild	FBgn0052048	CG32048	CG32048	3L	47294	13
Fst*lab>wild	FBgn0035142	CG17090	CG17090	3L	32995	13
Fst*lab>wild	FBgn0053556	form3	CG14824	3L	28479	13
Fst*lab>wild	FBgn0005658	Ets65A	CG7018	3L	25808	13
Fst*lab>wild	FBgn0036773	CG13698	CG13698	3L	17021	13
Fst*lab>wild	FBgn0016031	lama	CG10645	3L	12308	13
Fst*lab>wild	FBgn0000568	Eip75B	CG8127	3L	107635	12
Fst*lab>wild	FBgn0016797	fz2	CG9739	3L	92193	12
Fst*lab>wild	FBgn0035533	Cip4	CG15015	3L	40600	12
Fst*lab>wild	FBgn0004852	Ac76E	CG7978	3L	38679	12
Fst*lab>wild	FBgn0036302	CG10632	CG10632	3L	35013	12
Fst*lab>wild	FBgn0035398	Cht7	CG1869	3L	15971	12
Fst*lab>wild	FBgn0014073	Tie	CG7525	3L	13821	12
Fst*lab>wild	FBgn0028736	Ero1L	CG1333	3L	3544	12
Fst*lab>wild	FBgn0052311	zormin	CG33484	3L	32623	11
Fst*lab>wild	FBgn0027660	blot	CG3897	3L	25488	11
Fst*lab>wild	FBgn0036149	CG18490	CG18490	3L	13291	11
Fst*lab>wild	FBgn0004870	bab1	CG9097	3L	64720	10
Fst*lab>wild	FBgn0052296	Mrtf	CG32296	3L	46795	10
Fst*lab>wild	FBgn0024277	trio	CG18214	3L	38897	10
Fst*lab>wild	FBgn0014037	Su(Tpl)	CG32217	3L	17999	10
Fst*lab>wild	FBgn0035983	CG4080	CG4080	3L	11741	10
Fst*lab>wild	FBgn0035648	CG13288	CG13288	3L	10145	10
Fst*lab>wild	FBgn0036946	CG32223	CG32223	3L	29032	9
Fst*lab>wild	FBgn0013469	klu	CG12296	3L	27098	9
Fst*lab>wild	FBgn0037130	Syn1	CG7152	3L	25175	9
Fst*lab>wild	FBgn0014388	sty	CG1921	3L	23798	9
Fst*lab>wild	FBgn0052066	CG32066	CG32066	3L	20620	9
Fst*lab>wild	FBgn0035330	CG13802	CG13802	3L	18077	9
Fst*lab>wild	FBgn0035199	CG9134	CG9134	3L	18046	9
Fst*lab>wild	FBgn0002466	sti	CG10522	3L	6799	9
Fst*lab>wild	FBgn0036211	CG5946	CG5946	3L	5267	9
Fst*lab>wild	FBgn0052183	Ccn	CG32183	3L	58828	8
Fst*lab>wild	FBgn0014362	mub	CG7437	3L	47091	8
Fst*lab>wild	FBgn0026259	eIF5B	CG10840	3L	31948	8
Fst*lab>wild	FBgn0001253	ImpE1	CG32356	3L	18772	8
Fst*lab>wild	FBgn0035539	CG7447	CG7447	3L	18731	8
Fst*lab>wild	FBgn0053205	CG33205	CG33205	3L	18277	8
Fst*lab>wild	FBgn0036081	CG6559	CG6559	3L	16238	8
Fst*lab>wild	FBgn0035989	CG3967	CG3967	3L	13081	8
Fst*lab>wild	FBgn0023076	Clk	CG7391	3L	11632	8
Fst*lab>wild	FBgn0035308	CG15822	CG15822	3L	10659	8
Fst*lab>wild	FBgn0013997	Nrx-IV	CG6827	3L	10431	8
Fst*lab>wild	FBgn0044452	Atg2	CG1241	3L	6309	8
Fst*lab>wild	FBgn0035896	CG6983	CG6983	3L	6127	8
Fst*lab>wild	FBgn0035797	CG14837	CG14837	3L	3954	8
Fst*lab>wild	FBgn0040512	zetaCOP	CG3948	3L	1892	8
Fst*lab>wild	FBgn0003138	Ptp61F	CG9181	3L	82489	7
Fst*lab>wild	FBgn0041096	rols	CG32096	3L	56644	7
Fst*lab>wild	FBgn0001078	ftz-f1	CG4059	3L	46817	7
Fst*lab>wild	FBgn0052085	CG32085	CG32085	3L	29840	7
Fst*lab>wild	FBgn0001323	knrl	CG4761	3L	23395	7
Fst*lab>wild	FBgn0010825	Gug	CG6964	3L	22353	7
Fst*lab>wild	FBgn0085449	CG34420	CG14129	3L	12802	7
Fst*lab>wild	FBgn0036260	Rh7	CG5638	3L	11281	7
Fst*lab>wild	FBgn0036896	wnd	CG8789	3L	11191	7
Fst*lab>wild	FBgn0021768	nudC	CG9710	3L	11120	7
Fst*lab>wild	FBgn0015766	Msr-110	CG10596	3L	10447	7
Fst*lab>wild	FBgn0035844	CG13676	CG13676	3L	9942	7
Fst*lab>wild	FBgn0035427	CG14959	CG14959	3L	9601	7
Fst*lab>wild	FBgn0035656	CG10479	CG10479	3L	8464	7
Fst*lab>wild	FBgn0014002	Pdi	CG6988	3L	5315	7
Fst*lab>wild	FBgn0036897	CG8786	CG8786	3L	5049	7
Fst*lab>wild	FBgn0087007	bbg	CG9598	3L	100427	6
Fst*lab>wild	FBgn0259175	ome	CG42280	3L	75003	6
Fst*lab>wild	FBgn0003383	Shab	CG1066	3L	58231	6
Fst*lab>wild	FBgn0036672	Lmpt	CG32171	3L	57195	6
Fst*lab>wild	FBgn0042185	CG18769	CG18769	3L	43206	6
Fst*lab>wild	FBgn0002945	nkd	CG11614	3L	41599	6
Fst*lab>wild	FBgn0027542	CG6014	CG6014	3L	41554	6
Fst*lab>wild	FBgn0053171	CG33171	CG33171	3L	38448	6
Fst*lab>wild	FBgn0025525	bab2	CG9102	3L	36825	6
Fst*lab>wild	FBgn0036934	NPFR76F	CG7395	3L	28986	6
Fst*lab>wild	FBgn0052227	gogo	CG32227	3L	26272	6
Fst*lab>wild	FBgn0035936	Tsp66E	CG4999	3L	19566	6
Fst*lab>wild	FBgn0040696	CG18675	CG18675	3L	19115	6
Fst*lab>wild	FBgn0052425	CG32425	CG32425	3L	16800	6
Fst*lab>wild	FBgn0004390	Gap1	CG6721	3L	16184	6
Fst*lab>wild	FBgn0036789	AlCR2	CG13702	3L	16055	6
Fst*lab>wild	FBgn0004516	Gad1	CG14994	3L	14675	6
Fst*lab>wild	FBgn0035917	CG6416	CG6416	3L	14304	6
Fst*lab>wild	FBgn0085371	CG34342	CG34342	3L	9941	6
Fst*lab>wild	FBgn0036044	CG14168	CG14168	3L	8950	6
Fst*lab>wild	FBgn0036548	CG5931	CG5931	3L	7048	6
Fst*lab>wild	FBgn0035236	CG12004	CG12004	3L	6421	6
Fst*lab>wild	FBgn0061469	As	CG6190	3L	4161	6
Fst*lab>wild	FBgn0035607	CG4835	CG4835	3L	3813	6
Fst*lab>wild	FBgn0028962	Aats-ala-m	CG4633	3L	3749	6
Fst*lab>wild	FBgn0052232	CG32232	CG32232	3L	2927	6
Fst*lab>wild	FBgn0027914	Gen	CG10670	3L	2502	6
Fst*lab>wild	FBgn0010747	Srp54k	CG4659	3L	2210	6
Fst*lab>wild	FBgn0085288	CG34259	CG34259	3L	1335	6
Fst*lab>wild	FBgn0037153	olf413	CG12673	3L	106691	5
Fst*lab>wild	FBgn0052264	CG32264	CG32264	3L	84091	5
Fst*lab>wild	FBgn0016081	fry	CG32045	3L	47270	5
Fst*lab>wild	FBgn0005629	nrm	CG8779	3L	39717	5
Fst*lab>wild	FBgn0052057	dpr10	CG32057	3L	38652	5
Fst*lab>wild	FBgn0085402	Ect4	CG13680	3L	34391	5
Fst*lab>wild	FBgn0035581	CG17150	CG17150	3L	34154	5
Fst*lab>wild	FBgn0003501	Src64B	CG7524	3L	31682	5
Fst*lab>wild	FBgn0086690	cp309	CG18648-RA	3L	18386	5
Fst*lab>wild	FBgn0053993	CG33993	CG33993	3L	17622	5
Fst*lab>wild	FBgn0015278	Pi3K68D	CG11621	3L	15357	5
Fst*lab>wild	FBgn0037203	slif	CG11128	3L	12783	5
Fst*lab>wild	FBgn0035612	CG10625	CG10625	3L	12748	5
Fst*lab>wild	FBgn0035914	CG6282	CG6282	3L	12420	5
Fst*lab>wild	FBgn0026189	prominin-like	CG7740	3L	12388	5
Fst*lab>wild	FBgn0035938	orb2	CG5735	3L	12158	5
Fst*lab>wild	FBgn0036715	Cad74A	CG6445	3L	11778	5
Fst*lab>wild	FBgn0015919	caup	CG10605	3L	11682	5
Fst*lab>wild	FBgn0035429	CG12017	CG12017	3L	10646	5
Fst*lab>wild	FBgn0035235	CG7879	CG7879	3L	8808	5
Fst*lab>wild	FBgn0035514	CG1332	CG1332	3L	7368	5
Fst*lab>wild	FBgn0020224	Cbl	CG7037	3L	6279	5
Fst*lab>wild	FBgn0036714	CG7692	CG7692	3L	5066	5
Fst*lab>wild	FBgn0036191	Sug	CG7334	3L	4841	5
Fst*lab>wild	FBgn0036498	CG13455	CG13455	3L	4314	5
Fst*lab>wild	FBgn0035604	CG10633	CG10633	3L	4035	5
Fst*lab>wild	FBgn0022774	Oat	CG8782	3L	2573	5
Fst*lab>wild	FBgn0036040	CG6749	CG6749	3L	2569	5
Fst*lab>wild	FBgn0035772	Sh3beta	CG8582	3L	2431	5
Fst*lab>wild	FBgn0035504	Teh4	CG15003	3L	2254	5
Fst*lab>wild	FBgn0036484	CG6859	CG6859	3L	1705	5
Fst*lab>wild	FBgn0035791	CG8539	CG8539	3L	1402	5
Fst*lab>wild	FBgn0035860	eIF4E-3	CG8023	3L	1335	5
Fst*lab>wild	FBgn0052062	CG32062	CG32062	3L	77416	4
Fst*lab>wild	FBgn0259235	CG42333	CG42333	3L	50282	4
Fst*lab>wild	FBgn0052432	CG32432	CG32432	3L	40863	4
Fst*lab>wild	FBgn0259481	Mob2	CG11711	3L	39476	4
Fst*lab>wild	FBgn0003089	pip	CG9614	3L	39069	4
Fst*lab>wild	FBgn0003984	vn	CG10491	3L	31924	4
Fst*lab>wild	FBgn0052158	CG32158	CG32158	3L	31088	4
Fst*lab>wild	FBgn0010909	msn	CG16973	3L	30765	4
Fst*lab>wild	FBgn0052406	CG32406	CG32406	3L	28996	4
Fst*lab>wild	FBgn0000017	Abl	CG4032	3L	26213	4
Fst*lab>wild	FBgn0010762	simj	CG32067	3L	24637	4
Fst*lab>wild	FBgn0035331	DmsR-1	CG8985	3L	22826	4
Fst*lab>wild	FBgn0085385	CG34356	CG14163	3L	22457	4
Fst*lab>wild	FBgn0053291	CG33291	CG33291	3L	21345	4
Fst*lab>wild	FBgn0036144	GlcAT-P	CG6207	3L	20555	4
Fst*lab>wild	FBgn0035367	CG12187	CG12187	3L	19084	4
Fst*lab>wild	FBgn0250789	alpha-Spec	CG1977	3L	16208	4
Fst*lab>wild	FBgn0036790	star1	CG7285	3L	16068	4
Fst*lab>wild	FBgn0036115	CG6327	CG6327	3L	15012	4
Fst*lab>wild	FBgn0259679	CG42348	CG42348	3L	14559	4
Fst*lab>wild	FBgn0066365	dyl	CG15013	3L	13716	4
Fst*lab>wild	FBgn0035538	DopEcR	CG18314	3L	12736	4
Fst*lab>wild	FBgn0036278	GRHRII	CG10698	3L	12424	4
Fst*lab>wild	FBgn0027790	GV1	CG12023	3L	12314	4
Fst*lab>wild	FBgn0052043	CG32043	CG32043	3L	11520	4
Fst*lab>wild	FBgn0028699	Rh50	CG7499	3L	8658	4
Fst*lab>wild	FBgn0040305	MTF-1	CG3743	3L	8367	4
Fst*lab>wild	FBgn0023001	melt	CG8624	3L	8291	4
Fst*lab>wild	FBgn0036147	CG6199	CG6199	3L	7880	4
Fst*lab>wild	FBgn0035266	CG7995	CG7995	3L	6858	4
Fst*lab>wild	FBgn0036935	CG14186	CG14186	3L	5726	4
Fst*lab>wild	FBgn0035428	CG14960	CG14960	3L	5221	4
Fst*lab>wild	FBgn0052305	CG32305	CG32305	3L	4094	4
Fst*lab>wild	FBgn0036476	CG6945	CG6945	3L	3902	4
Fst*lab>wild	FBgn0035849	ERR	CG7404	3L	3720	4
Fst*lab>wild	FBgn0003292	rt	CG6097	3L	3651	4
Fst*lab>wild	FBgn0036660	CG13025	CG13025	3L	3187	4
Fst*lab>wild	FBgn0035999	CG3552	CG3552	3L	3021	4
Fst*lab>wild	FBgn0036698	CG7724	CG7724	3L	2915	4
Fst*lab>wild	FBgn0036039	CG18177	CG18177	3L	2721	4
Fst*lab>wild	FBgn0035553	CG13722	CG13722	3L	2604	4
Fst*lab>wild	FBgn0035968	CG4484	CG4484	3L	2436	4
Fst*lab>wild	FBgn0035587	CG4623	CG4623	3L	2364	4
Fst*lab>wild	FBgn0250848	26-29-p	CG8947	3L	2343	4
Fst*lab>wild	FBgn0036197	mtTFB1	CG7319	3L	1641	4
Fst*lab>wild	FBgn0035790	Cyp316a1	CG8540	3L	1620	4
Fst*lab>wild	FBgn0036005	pall	CG3428	3L	1319	4
Fst*lab>wild	FBgn0250792	Gyc76C	CG8742	3L	74037	3
Fst*lab>wild	FBgn0023095	caps	CG11282	3L	50956	3
Fst*lab>wild	FBgn0036542	pHCl	CG33989	3L	47168	3
Fst*lab>wild	FBgn0026179	siz	CG32434	3L	40903	3
Fst*lab>wild	FBgn0041604	dlp	CG32146	3L	38996	3
Fst*lab>wild	FBgn0063485	Lasp	CG3849	3L	35246	3
Fst*lab>wild	FBgn0259236	comm3	CG42334	3L	34553	3
Fst*lab>wild	FBgn0026729	axo	CG18296	3L	30472	3
Fst*lab>wild	FBgn0011206	bol	CG4760	3L	28726	3
Fst*lab>wild	FBgn0011828	Pxn	CG12002	3L	28622	3
Fst*lab>wild	FBgn0013591	Mi-2	CG8103	3L	28164	3
Fst*lab>wild	FBgn0035133	Ptpmeg	CG1228	3L	27957	3
Fst*lab>wild	FBgn0004910	Eip63F-1	CG15855	3L	23671	3
Fst*lab>wild	FBgn0259224	CG42324	CG42324	3L	22891	3
Fst*lab>wild	FBgn0036279	Ncc69	CG4357	3L	22793	3
Fst*lab>wild	FBgn0052397	CG32397	CG32397	3L	20911	3
Fst*lab>wild	FBgn0052111	CG32111	CG32111	3L	20344	3
Fst*lab>wild	FBgn0026376	Rgl	CG8865	3L	18357	3
Fst*lab>wild	FBgn0052333	CG32333	CG32333	3L	18313	3
Fst*lab>wild	FBgn0003997	W	CG5123	3L	17895	3
Fst*lab>wild	FBgn0027594	drpr	CG2086	3L	15499	3
Fst*lab>wild	FBgn0035400	CG11537	CG11537	3L	15426	3
Fst*lab>wild	FBgn0036478	CG6854	CG6854	3L	14842	3
Fst*lab>wild	FBgn0035710	SP1173	CG10121	3L	14194	3
Fst*lab>wild	FBgn0035522	CG1273	CG1273	3L	14061	3
Fst*lab>wild	FBgn0037206	CG12768	CG12768	3L	13041	3
Fst*lab>wild	FBgn0037012	CG4786	CG4786	3L	12446	3
Fst*lab>wild	FBgn0036556	CG5830	CG5830	3L	12082	3
Fst*lab>wild	FBgn0035500	CG14998	CG14998	3L	11002	3
Fst*lab>wild	FBgn0035696	Best2	CG10173	3L	10734	3
Fst*lab>wild	FBgn0035106	rno	CG7036	3L	10038	3
Fst*lab>wild	FBgn0036995	CG5195	CG5195	3L	9658	3
Fst*lab>wild	FBgn0035861	CG7213	CG7213	3L	8787	3
Fst*lab>wild	FBgn0036777	CG7341	CG7341	3L	8042	3
Fst*lab>wild	FBgn0027569	CG7207	CG7207	3L	7336	3
Fst*lab>wild	FBgn0036862	CG9619	CG9619	3L	7205	3
Fst*lab>wild	FBgn0036814	CG14073	CG14073	3L	7150	3
Fst*lab>wild	FBgn0052209	serp	CG32209	3L	7032	3
Fst*lab>wild	FBgn0036381	CG8745	CG8745	3L	6883	3
Fst*lab>wild	FBgn0052177	CG32177	CG32177	3L	6837	3
Fst*lab>wild	FBgn0035168	CG13889	CG13889	3L	6812	3
Fst*lab>wild	FBgn0035162	CG13900	CG13900	3L	6692	3
Fst*lab>wild	FBgn0037207	Mes2	CG11100	3L	6587	3
Fst*lab>wild	FBgn0035793	CG7546	CG7546	3L	6305	3
Fst*lab>wild	FBgn0035157	CG13894	CG13894	3L	6055	3
Fst*lab>wild	FBgn0020300	gk	CG13695	3L	6016	3
Fst*lab>wild	FBgn0036697	rogdi	CG7725	3L	5940	3
Fst*lab>wild	FBgn0036483	CG12316	CG12316	3L	5421	3
Fst*lab>wild	FBgn0026252	msk	CG7935	3L	5403	3
Fst*lab>wild	FBgn0019662	qm	CG8593	3L	5316	3
Fst*lab>wild	FBgn0259164	CG42269	CG42269	3L	5050	3
Fst*lab>wild	FBgn0035126	CG13882	CG13882	3L	4911	3
Fst*lab>wild	FBgn0036859	CG14085	CG14085	3L	4820	3
Fst*lab>wild	FBgn0011836	Taf2	CG6711	3L	4276	3
Fst*lab>wild	FBgn0037040	CG12983	CG12983	3L	4105	3
Fst*lab>wild	FBgn0040833	CG7498	CG7498	3L	4092	3
Fst*lab>wild	FBgn0027500	spd-2	CG17286	3L	3836	3
Fst*lab>wild	FBgn0036059	nudE	CG8104	3L	3737	3
Fst*lab>wild	FBgn0027843	CAH2	CG6906	3L	3476	3
Fst*lab>wild	FBgn0064766	CG7600	CG7600	3L	3326	3
Fst*lab>wild	FBgn0022702	Cht2	CG2054	3L	3117	3
Fst*lab>wild	FBgn0036772	CG5290	CG5290	3L	3078	3
Fst*lab>wild	FBgn0086916	snky	CG11281	3L	3015	3
Fst*lab>wild	FBgn0036411	Sox21a	CG7345	3L	2820	3
Fst*lab>wild	FBgn0019947	Psn	CG18803	3L	2688	3
Fst*lab>wild	FBgn0086377	Syx7	CG5081	3L	2313	3
Fst*lab>wild	FBgn0036052	CG10809	CG10809	3L	2246	3
Fst*lab>wild	FBgn0035586	CG10671	CG10671	3L	2069	3
Fst*lab>wild	FBgn0036491	Best4	CG7259	3L	1903	3
Fst*lab>wild	FBgn0035231	Cct2	CG18330	3L	1832	3
Fst*lab>wild	FBgn0025676	CkIIalpha-i3	CG3217	3L	1802	3
Fst*lab>wild	FBgn0035780	CG18417	CG18417	3L	1597	3
Fst*lab>wild	FBgn0035970	CG4483	CG4483	3L	1498	3
Fst*lab>wild	FBgn0001227	Hsp67Ba	CG4167	3L	1337	3
Fst*lab>wild	FBgn0019644	ATPsyn-b	CG8189	3L	1247	3
Fst*lab>wild	FBgn0035480	CG14984	CG14984	3L	1230	3
Fst*lab>wild	FBgn0052109	CG32109	CG32109	3L	1128	3
Fst*lab>wild	FBgn0035159	CG13896	CG13896	3L	1031	3
Fst*lab>wild	FBgn0035859	CG13678	CG13678	3L	808	3
Fst*lab>wild	FBgn0052304	obst-I	CG32304	3L	659	3
Fst*lab>wild	FBgn0052263	CG32263	CG32263	3L	620	3
Fst*lab>wild	FBgn0085445	Ank2	CG34121	3L	62959	2
Fst*lab>wild	FBgn0020294	ko	CG10573	3L	55592	2
Fst*lab>wild	FBgn0259099	CG42247	CG42247	3L	38671	2
Fst*lab>wild	FBgn0005775	Con	CG7503	3L	38124	2
Fst*lab>wild	FBgn0052030	Fhos	CG32030	3L	32281	2
Fst*lab>wild	FBgn0000489	Pka-C3	CG6117	3L	28993	2
Fst*lab>wild	FBgn0259141	CG42256	CG42256	3L	27489	2
Fst*lab>wild	FBgn0004244	Rdl	CG10537	3L	27009	2
Fst*lab>wild	FBgn0036732	Oatp74D	CG7571	3L	24554	2
Fst*lab>wild	FBgn0035101	p130CAS	CG1212	3L	23667	2
Fst*lab>wild	FBgn0011591	fng	CG10580	3L	23626	2
Fst*lab>wild	FBgn0035378	CG9973	CG9973	3L	23134	2
Fst*lab>wild	FBgn0259243	Pka-R1	CG42341	3L	19960	2
Fst*lab>wild	FBgn0035338	CG13800	CG13800	3L	19949	2
Fst*lab>wild	FBgn0003749	trh	CG6883	3L	18414	2
Fst*lab>wild	FBgn0004396	CrebA	CG7450	3L	17800	2
Fst*lab>wild	FBgn0035290	CG1887	CG1887	3L	16789	2
Fst*lab>wild	FBgn0020386	Pk61C	CG1210	3L	15853	2
Fst*lab>wild	FBgn0013751	Awh	CG1072	3L	15544	2
Fst*lab>wild	FBgn0015904	ara	CG10571	3L	15344	2
Fst*lab>wild	FBgn0052486	CG32486	CG32486	3L	14935	2
Fst*lab>wild	FBgn0002526	LanA	CG10236	3L	14153	2
Fst*lab>wild	FBgn0020248	stet	CG33166	3L	14118	2
Fst*lab>wild	FBgn0004373	fwd	CG7004	3L	13673	2
Fst*lab>wild	FBgn0052447	CG32447	CG32447	3L	13545	2
Fst*lab>wild	FBgn0035542	CG11347	CG11347	3L	13318	2
Fst*lab>wild	FBgn0013263	Trl	CG33261	3L	13120	2
Fst*lab>wild	FBgn0036899	tey	CG8780	3L	12861	2
Fst*lab>wild	FBgn0000212	brm	CG5942	3L	12787	2
Fst*lab>wild	FBgn0003691	th	CG12284	3L	12250	2
Fst*lab>wild	FBgn0015806	S6k	CG10539	3L	12008	2
Fst*lab>wild	FBgn0035376	CG2083	CG2083	3L	12008	2
Fst*lab>wild	FBgn0000451	ect	CG6611	3L	11559	2
Fst*lab>wild	FBgn0010246	Myo61F	CG9155	3L	11141	2
Fst*lab>wild	FBgn0052436	CG32436	CG32436	3L	10876	2
Fst*lab>wild	FBgn0037146	CG7470	CG7470	3L	10792	2
Fst*lab>wild	FBgn0028582	lqf	CG8532	3L	9475	2
Fst*lab>wild	FBgn0036741	CG7510	CG7510	3L	8663	2
Fst*lab>wild	FBgn0035379	CG9972	CG9972	3L	8526	2
Fst*lab>wild	FBgn0036196	CG11658	CG11658	3L	8475	2
Fst*lab>wild	FBgn0085420	CG34391	CG4814	3L	8411	2
Fst*lab>wild	FBgn0035497	CG14995	CG14995	3L	8358	2
Fst*lab>wild	FBgn0036837	CG18135	CG18135	3L	8269	2
Fst*lab>wild	FBgn0036179	CG7368	CG7368	3L	8175	2
Fst*lab>wild	FBgn0035279	Cpr62Ba	CG13934	3L	7656	2
Fst*lab>wild	FBgn0035128	RhoGEF3	CG1225	3L	7472	2
Fst*lab>wild	FBgn0001104	G-ialpha65A	CG10060	3L	7309	2
Fst*lab>wild	FBgn0036678	CG11905	CG11905	3L	7155	2
Fst*lab>wild	FBgn0036967	CG6597	CG6597	3L	7077	2
Fst*lab>wild	FBgn0036164	CG7543	CG7543	3L	6864	2
Fst*lab>wild	FBgn0000404	CycA	CG5940	3L	6380	2
Fst*lab>wild	FBgn0035192	CG9194	CG9194	3L	6296	2
Fst*lab>wild	FBgn0036880	Cpr76Bc	CG9295	3L	6007	2
Fst*lab>wild	FBgn0035145	MED14	CG12031	3L	5996	2
Fst*lab>wild	FBgn0000261	Cat	CG6871	3L	5588	2
Fst*lab>wild	FBgn0036758	CG14586	CG14586	3L	5505	2
Fst*lab>wild	FBgn0036289	CG10657	CG10657	3L	5373	2
Fst*lab>wild	FBgn0043458	CG12084	CG12084	3L	5297	2
Fst*lab>wild	FBgn0035293	CG5687	CG5687	3L	5109	2
Fst*lab>wild	FBgn0040290	RecQ4	CG7487	3L	5079	2
Fst*lab>wild	FBgn0036901	LCBP1	CG8756	3L	4725	2
Fst*lab>wild	FBgn0035207	CG9153	CG9153	3L	4650	2
Fst*lab>wild	FBgn0035321	CG1275	CG1275	3L	4647	2
Fst*lab>wild	FBgn0035170	dpr20	CG12191	3L	4526	2
Fst*lab>wild	FBgn0005694	Aef1	CG5683	3L	4445	2
Fst*lab>wild	FBgn0011723	byn	CG7260	3L	4350	2
Fst*lab>wild	FBgn0036486	Msh6	CG7003	3L	4349	2
Fst*lab>wild	FBgn0004379	Klp67A	CG10923	3L	4309	2
Fst*lab>wild	FBgn0035891	Oseg1	CG7161	3L	4306	2
Fst*lab>wild	FBgn0052244	CG32244	CG32244	3L	4145	2
Fst*lab>wild	FBgn0036053	CG6718	CG6718	3L	4142	2
Fst*lab>wild	FBgn0036769	Tsp74F	CG5492	3L	4037	2
Fst*lab>wild	FBgn0035197	CG9130	CG32332	3L	3976	2
Fst*lab>wild	FBgn0035375	pgant6	CG2103	3L	3738	2
Fst*lab>wild	FBgn0036111	Aps	CG6391	3L	3700	2
Fst*lab>wild	FBgn0036768	CG7402	CG7402	3L	3649	2
Fst*lab>wild	FBgn0035508	CG15005	CG15005	3L	3518	2
Fst*lab>wild	FBgn0036702	CG6512	CG6512	3L	3506	2
Fst*lab>wild	FBgn0041156	exex	CG8254	3L	3376	2
Fst*lab>wild	FBgn0082598	bhr	CG8580	3L	3219	2
Fst*lab>wild	FBgn0036402	CG6650	CG6650	3L	3152	2
Fst*lab>wild	FBgn0037117	CG11248	CG11248	3L	3145	2
Fst*lab>wild	FBgn0053926	CG33926	CG33926	3L	3116	2
Fst*lab>wild	FBgn0035232	CG12099	CG12099	3L	3091	2
Fst*lab>wild	FBgn0041709	yellow-g	CG5717	3L	2814	2
Fst*lab>wild	FBgn0001208	Hn	CG7399	3L	2691	2
Fst*lab>wild	FBgn0035099	CG6845	CG6845	3L	2606	2
Fst*lab>wild	FBgn0026404	Nc	CG8091	3L	2560	2
Fst*lab>wild	FBgn0035733	CG8641	CG8641	3L	2542	2
Fst*lab>wild	FBgn0036101	NijA	CG6449	3L	2517	2
Fst*lab>wild	FBgn0035715	CG10103	CG10103	3L	2503	2
Fst*lab>wild	FBgn0029113	Uba2	CG7528	3L	2496	2
Fst*lab>wild	FBgn0036890	CG9368	CG9368	3L	2486	2
Fst*lab>wild	FBgn0028429	I-2	CG10574	3L	2436	2
Fst*lab>wild	FBgn0036133	CG7638	CG7638	3L	2425	2
Fst*lab>wild	FBgn0011744	Arp66B	CG7558	3L	2412	2
Fst*lab>wild	FBgn0036661	CG9705	CG9705	3L	2320	2
Fst*lab>wild	FBgn0035761	RhoGEF4	CG8606	3L	2311	2
Fst*lab>wild	FBgn0035158	CG13895	CG13895	3L	2267	2
Fst*lab>wild	FBgn0000543	ecd	CG5714	3L	2230	2
Fst*lab>wild	FBgn0052242	CG32242	CG32242	3L	2193	2
Fst*lab>wild	FBgn0052437	CG32437	CG32437	3L	2184	2
Fst*lab>wild	FBgn0015550	tap	CG7659	3L	2171	2
Fst*lab>wild	FBgn0035204	CG2277	CG2277	3L	2142	2
Fst*lab>wild	FBgn0087040	alphaTub67C	CG8308	3L	2093	2
Fst*lab>wild	FBgn0035641	CG5568	CG5568	3L	2017	2
Fst*lab>wild	FBgn0035228	CG12091	CG12091	3L	1902	2
Fst*lab>wild	FBgn0036301	CG4069	CG4069	3L	1886	2
Fst*lab>wild	FBgn0036207	CG10907	CG10907	3L	1877	2
Fst*lab>wild	FBgn0015946	grim	CG4345	3L	1695	2
Fst*lab>wild	FBgn0035468	Gr63a	CG14979	3L	1673	2
Fst*lab>wild	FBgn0035206	CG9186	CG9186	3L	1658	2
Fst*lab>wild	FBgn0035233	CG7864	CG7864	3L	1628	2
Fst*lab>wild	FBgn0010387	Dbi	CG8627	3L	1596	2
Fst*lab>wild	FBgn0036970	CG6289	CG6289	3L	1473	2
Fst*lab>wild	FBgn0027552	CG10863	CG10863	3L	1454	2
Fst*lab>wild	FBgn0259698	Su(var)3-3	CG17147	3L	1404	2
Fst*lab>wild	FBgn0016715	Reg-2	CG3200	3L	1393	2
Fst*lab>wild	FBgn0036237	viaf	CG18593	3L	1326	2
Fst*lab>wild	FBgn0037078	CG12971	CG12971	3L	1218	2
Fst*lab>wild	FBgn0036815	l(3)neo26	CG6874	3L	1181	2
Fst*lab>wild	FBgn0027936	vih	CG10682	3L	1173	2
Fst*lab>wild	FBgn0036161	CG7551	CG7551	3L	1135	2
Fst*lab>wild	FBgn0053231	CG33231	CG33231	3L	1121	2
Fst*lab>wild	FBgn0053966	CG33966	CG33966	3L	1095	2
Fst*lab>wild	FBgn0052302	CG32302	CG32302	3L	1010	2
Fst*lab>wild	FBgn0001225	Hsp26	CG4183	3L	1009	2
Fst*lab>wild	FBgn0035426	CG12078	CG12078	3L	989	2
Fst*lab>wild	FBgn0053700	CG33700	CG33700	3L	976	2
Fst*lab>wild	FBgn0035839	CG7550	CG7550	3L	920	2
Fst*lab>wild	FBgn0085275	CG34246	CG34246	3L	910	2
Fst*lab>wild	FBgn0036726	CG7603	CG7603	3L	822	2
Fst*lab>wild	FBgn0036811	MED11	CG6884	3L	716	2
Fst*lab>wild	FBgn0042112	mRpL36	CG18767	3L	529	2
Fst*lab>wild	FBgn0036131	CG12522	CG12522	3L	413	2
Fst*lab>wild	FBgn0037212	nAcRalpha-80B	CG12414	3L	73625	1
Fst*lab>wild	FBgn0052306	CG32306	CG32306	3L	50851	1
Fst*lab>wild	FBgn0010905	Spn	CG16757	3L	46157	1
Fst*lab>wild	FBgn0013718	nuf	CG33991	3L	42373	1
Fst*lab>wild	FBgn0036801	MYPT-75D	CG6896	3L	41216	1
Fst*lab>wild	FBgn0004865	Eip78C	CG18023	3L	37702	1
Fst*lab>wild	FBgn0027339	jim	CG11352	3L	37412	1
Fst*lab>wild	FBgn0052245	CG32245	CG32245	3L	36213	1
Fst*lab>wild	FBgn0024150	Ac78C	CG10564	3L	35438	1
Fst*lab>wild	FBgn0003415	skd	CG9936	3L	33296	1
Fst*lab>wild	FBgn0004167	kst	CG12008	3L	31033	1
Fst*lab>wild	FBgn0005536	Mbs	CG32156	3L	30062	1
Fst*lab>wild	FBgn0085429	CG34400	CG34400	3L	29332	1
Fst*lab>wild	FBgn0052137	CG32137	CG32137	3L	23397	1
Fst*lab>wild	FBgn0004875	enc	CG10847	3L	22521	1
Fst*lab>wild	FBgn0036663	CG9674	CG9674	3L	19913	1
Fst*lab>wild	FBgn0036793	CG4174	CG4174	3L	17783	1
Fst*lab>wild	FBgn0003295	ru	CG1214	3L	16815	1
Fst*lab>wild	FBgn0040318	HGTX	CG13475	3L	16756	1
Fst*lab>wild	FBgn0052138	CG32138	CG32138	3L	16607	1
Fst*lab>wild	FBgn0259174	Nedd4	CG42279	3L	16577	1
Fst*lab>wild	FBgn0005564	Shal	CG9262	3L	16142	1
Fst*lab>wild	FBgn0036725	CG18265	CG18265	3L	15872	1
Fst*lab>wild	FBgn0003041	pbl	CG8114	3L	15837	1
Fst*lab>wild	FBgn0035239	CG18170	CG32316	3L	14408	1
Fst*lab>wild	FBgn0020412	JIL-1	CG6297	3L	14390	1
Fst*lab>wild	FBgn0029167	Hml	CG7002	3L	13959	1
Fst*lab>wild	FBgn0036030	CG6767	CG6767	3L	13117	1
Fst*lab>wild	FBgn0035490	CG1136	CG1136	3L	13054	1
Fst*lab>wild	FBgn0037081	CG6049	CG6049	3L	12784	1
Fst*lab>wild	FBgn0013811	Dhc62B	CG15804	3L	12478	1
Fst*lab>wild	FBgn0036752	Adgf-A	CG5992	3L	12435	1
Fst*lab>wild	FBgn0250756	CG42234	CG12361	3L	12141	1
Fst*lab>wild	FBgn0085280	CG34251	CG34251	3L	11539	1
Fst*lab>wild	FBgn0004108	Nrt	CG9704	3L	11504	1
Fst*lab>wild	FBgn0001257	ImpL2	CG15009	3L	11448	1
Fst*lab>wild	FBgn0052103	CG32103	CG32103	3L	11337	1
Fst*lab>wild	FBgn0000414	Dab	CG9695	3L	10847	1
Fst*lab>wild	FBgn0035253	CG7971	CG7971	3L	10817	1
[truncated: 2,072 more rows]
