# Supplementary material for: Genomic signatures of domestication on neurogenetic genes in Drosophila melanogaster
Source: BMC Evol Biol. 2016 Jan 5;16:6. doi: 10.1186/s12862-015-0580-1 (PMC4700609; doi:10.1186/s12862-015-0580-1)
Supplement: Additional file 4: Table S3. — Gene ontology. Significant Gene Ontology (GO) classes for genes containing highly differentiated SNPs. Enrichments were normalized by gene lengths among gene ontology categories. Significance adjusted for multiple tests via Benjamini-Hochberg correction (Benjamini and Hochberg 1995). (XLSX 48 kb) [file 12862_2015_580_MOESM4_ESM.xlsx]

## Sheet: sheet1
SNP type	GO (Biological Process)	*P-value	Count
Laboratory-specifc	regulation of biological quality	0.008741	12
Laboratory-specifc	response to external stimulus	0.045505	10
Laboratory-specifc	homeostatic process	0.049834	6
Laboratory-specifc	maintenance of gastrointestinal epithelium	0.041908	2
Laboratory-specifc	paracrine signaling	0.041908	2
Laboratory-specifc	intestinal epithelial structure maintenance	0.041908	2
Fst*wild>lab	system development	0.000590283	25
Fst*wild>lab	nervous system development	0.000219843	21
Fst*wild>lab	neurogenesis	0.000147548	20
Fst*wild>lab	neuron differentiation	7.99904e-05	16
Fst*wild>lab	neuron development	2.87627e-05	16
Fst*wild>lab	generation of neurons	0.000143116	16
Fst*wild>lab	cellular component movement	0.000508837	13
Fst*wild>lab	photoreceptor cell development	2.54446e-05	8
Fst*wild>lab	photoreceptor cell differentiation	0.000590015	8
Fst*wild>lab	eye photoreceptor cell development	0.000958991	6
Fst*lab>wild	single-organism process	8.85034e-65	2299
Fst*lab>wild	anatomical structure morphogenesis	5.41973e-52	777
Fst*lab>wild	system development	3.52864e-50	955
Fst*lab>wild	organ development	8.9077e-50	614
Fst*lab>wild	single-organism cellular process	3.12384e-46	1859
Fst*lab>wild	single-organism developmental process	3.5955e-45	1274
Fst*lab>wild	single-multicellular organism process	3.67789e-45	1294
Fst*lab>wild	developmental process	2.08874e-44	1284
Fst*lab>wild	biological regulation	3.19804e-44	1287
Fst*lab>wild	anatomical structure development	2.45425e-43	1175
Fst*lab>wild	regulation of cellular process	4.38178e-43	1123
Fst*lab>wild	multicellular organismal development	3.6955e-42	1115
Fst*lab>wild	organ morphogenesis	5.54566e-42	392
Fst*lab>wild	response to stimulus	1.55745e-41	1080
Fst*lab>wild	cell development	3.56728e-41	636
Fst*lab>wild	regulation of biological process	4.58045e-41	1192
Fst*lab>wild	cell communication	2.07308e-40	744
Fst*lab>wild	generation of neurons	2.73302e-40	430
Fst*lab>wild	neuron differentiation	4.94227e-40	404
Fst*lab>wild	signaling	7.75888e-39	728
Fst*lab>wild	single organism signaling	7.75888e-39	728
Fst*lab>wild	locomotion	5.40189e-37	309
Fst*lab>wild	post-embryonic organ development	9.68405e-36	277
Fst*lab>wild	signal transduction	8.26803e-35	580
Fst*lab>wild	imaginal disc development	2.24202e-34	339
Fst*lab>wild	cellular developmental process	2.54221e-34	905
Fst*lab>wild	multicellular organismal process	7.17124e-34	1388
Fst*lab>wild	cell differentiation	2.10107e-33	873
Fst*lab>wild	neuron development	4.28126e-33	347
Fst*lab>wild	imaginal disc morphogenesis	1.03981e-32	258
Fst*lab>wild	post-embryonic organ morphogenesis	1.03981e-32	258
Fst*lab>wild	appendage development	1.00167e-31	235
Fst*lab>wild	cell morphogenesis	1.25787e-31	371
Fst*lab>wild	appendage morphogenesis	1.36137e-31	233
Fst*lab>wild	imaginal disc-derived appendage development	2.33204e-31	233
Fst*lab>wild	imaginal disc-derived appendage morphogenesis	3.08833e-31	231
Fst*lab>wild	cellular component morphogenesis	3.09784e-31	409
Fst*lab>wild	post-embryonic appendage morphogenesis	3.74921e-30	226
Fst*lab>wild	cell projection organization	8.12024e-30	338
Fst*lab>wild	cell morphogenesis involved in differentiation	1.05887e-29	270
Fst*lab>wild	localization	1.55543e-29	801
Fst*lab>wild	cellular component movement	2.1398e-29	308
Fst*lab>wild	response to chemical	2.17247e-29	409
Fst*lab>wild	post-embryonic development	2.30058e-29	336
Fst*lab>wild	nervous system development	2.94614e-29	657
Fst*lab>wild	instar larval or pupal morphogenesis	5.45865e-29	283
Fst*lab>wild	post-embryonic morphogenesis	5.76299e-29	287
Fst*lab>wild	neuron projection development	7.38737e-28	290
Fst*lab>wild	metamorphosis	1.41418e-27	290
Fst*lab>wild	imaginal disc-derived wing morphogenesis	3.09002e-27	201
Fst*lab>wild	instar larval or pupal development	8.22346e-27	316
Fst*lab>wild	neuron projection morphogenesis	1.4637e-26	283
Fst*lab>wild	axon development	2.11191e-26	185
Fst*lab>wild	wing disc morphogenesis	2.36071e-26	202
Fst*lab>wild	cell morphogenesis involved in neuron differentiation	8.60638e-26	246
Fst*lab>wild	wing disc development	1.76567e-25	249
Fst*lab>wild	cell part morphogenesis	7.39899e-25	300
Fst*lab>wild	cell projection morphogenesis	1.08583e-24	298
Fst*lab>wild	regulation of developmental process	1.12851e-24	289
Fst*lab>wild	neurogenesis	1.1631e-24	575
Fst*lab>wild	regulation of biological quality	1.57051e-24	426
Fst*lab>wild	axonogenesis	3.36745e-24	178
Fst*lab>wild	taxis	5.74034e-24	185
Fst*lab>wild	cellular response to stimulus	6.13957e-24	669
Fst*lab>wild	response to external stimulus	9.22739e-23	362
Fst*lab>wild	cell surface receptor signaling pathway	1.92635e-22	354
Fst*lab>wild	chemotaxis	2.17961e-22	158
Fst*lab>wild	regulation of multicellular organismal process	5.33967e-22	273
Fst*lab>wild	tissue development	1.00005e-21	274
Fst*lab>wild	neuron projection guidance	7.32593e-21	150
Fst*lab>wild	axon guidance	5.11093e-20	145
Fst*lab>wild	behavior	2.49448e-19	270
Fst*lab>wild	regulation of cell communication	1.13422e-18	310
Fst*lab>wild	regulation of signaling	5.53557e-18	305
Fst*lab>wild	regulation of response to stimulus	6.14455e-18	359
Fst*lab>wild	sensory organ development	9.37326e-18	232
Fst*lab>wild	single-organism behavior	9.60361e-18	202
Fst*lab>wild	establishment of localization	2.33541e-17	645
Fst*lab>wild	regulation of multicellular organismal development	2.96932e-17	203
Fst*lab>wild	epithelium development	2.99713e-17	179
Fst*lab>wild	pattern specification process	3.04836e-17	252
Fst*lab>wild	tissue morphogenesis	7.70946e-17	174
Fst*lab>wild	eye development	2.19774e-16	186
Fst*lab>wild	cell migration	2.43218e-16	139
Fst*lab>wild	transport	4.02552e-16	619
Fst*lab>wild	localization of cell	4.37506e-16	147
Fst*lab>wild	cell motility	8.93724e-16	143
Fst*lab>wild	embryo development	9.03157e-16	260
Fst*lab>wild	compound eye development	9.99063e-16	178
Fst*lab>wild	regionalization	4.44563e-15	228
Fst*lab>wild	regulation of signal transduction	1.72583e-14	269
Fst*lab>wild	positive regulation of biological process	2.36105e-14	385
Fst*lab>wild	regulation of cell differentiation	2.6797e-14	150
Fst*lab>wild	single-organism transport	6.54623e-14	544
Fst*lab>wild	muscle structure development	9.75646e-14	122
Fst*lab>wild	morphogenesis of an epithelium	1.45154e-13	156
Fst*lab>wild	compound eye morphogenesis	4.47173e-13	144
Fst*lab>wild	cell recognition	5.62469e-13	74
Fst*lab>wild	neuron recognition	5.89489e-13	73
Fst*lab>wild	eye morphogenesis	6.02039e-13	149
Fst*lab>wild	negative regulation of biological process	1.00671e-12	432
Fst*lab>wild	positive regulation of cellular process	1.17807e-12	339
Fst*lab>wild	tissue migration	1.63069e-12	93
Fst*lab>wild	regulation of anatomical structure morphogenesis	1.82351e-12	134
Fst*lab>wild	regulation of cellular metabolic process	3.0631e-12	519
Fst*lab>wild	growth	3.46637e-12	179
Fst*lab>wild	regulation of nitrogen compound metabolic process	7.8168e-12	415
Fst*lab>wild	regulation of cellular component organization	1.24765e-11	242
Fst*lab>wild	developmental process involved in reproduction	2.0238e-11	320
Fst*lab>wild	cellular process involved in reproduction in multicellular organism	4.70284e-11	305
Fst*lab>wild	actin filament-based process	5.37126e-11	125
Fst*lab>wild	single organism reproductive process	6.3872e-11	349
Fst*lab>wild	ameboidal cell migration	6.42037e-11	88
Fst*lab>wild	negative regulation of cellular process	7.25625e-11	373
Fst*lab>wild	respiratory system development	1.00357e-10	117
Fst*lab>wild	female gamete generation	1.28771e-10	248
Fst*lab>wild	cell fate commitment	1.64259e-10	219
Fst*lab>wild	open tracheal system development	1.77033e-10	114
Fst*lab>wild	central nervous system development	1.94814e-10	124
Fst*lab>wild	oogenesis	2.07951e-10	244
Fst*lab>wild	cellular component organization	2.20651e-10	838
Fst*lab>wild	cell adhesion	2.21421e-10	116
Fst*lab>wild	regulation of nucleobase-containing compound metabolic process	2.22053e-10	396
Fst*lab>wild	reproductive process	2.37333e-10	393
Fst*lab>wild	intracellular signal transduction	2.56508e-10	215
Fst*lab>wild	regulation of metabolic process	2.93995e-10	571
Fst*lab>wild	cellular process involved in reproduction	3.22489e-10	342
Fst*lab>wild	developmental growth	3.734e-10	126
Fst*lab>wild	epithelial cell migration	5.29635e-10	85
Fst*lab>wild	epithelium migration	5.29635e-10	85
Fst*lab>wild	tube development	5.84238e-10	91
Fst*lab>wild	regulation of nervous system development	9.38985e-10	114
Fst*lab>wild	sexual reproduction	1.66857e-09	362
Fst*lab>wild	learning or memory	2.0997e-09	80
Fst*lab>wild	cognition	2.0997e-09	80
Fst*lab>wild	germ cell development	2.14091e-09	274
Fst*lab>wild	muscle organ development	2.28223e-09	83
Fst*lab>wild	regulation of biosynthetic process	2.7159e-09	380
Fst*lab>wild	biological adhesion	3.45541e-09	118
Fst*lab>wild	actin cytoskeleton organization	3.6444e-09	115
Fst*lab>wild	regulation of cellular biosynthetic process	3.72691e-09	379
Fst*lab>wild	synaptic transmission	5.13447e-09	149
Fst*lab>wild	system process	6.52307e-09	245
Fst*lab>wild	gland development	7.77354e-09	106
Fst*lab>wild	embryonic morphogenesis	8.09077e-09	120
Fst*lab>wild	multi-organism reproductive process	8.90019e-09	364
Fst*lab>wild	enzyme linked receptor protein signaling pathway	1.07508e-08	121
Fst*lab>wild	gamete generation	1.29398e-08	317
Fst*lab>wild	cell-cell signaling	1.3026e-08	234
Fst*lab>wild	multicellular organismal reproductive process	1.32116e-08	355
Fst*lab>wild	cell proliferation	1.42684e-08	146
Fst*lab>wild	cellular component organization or biogenesis	1.63459e-08	845
Fst*lab>wild	G-protein coupled receptor signaling pathway	1.74171e-08	109
Fst*lab>wild	regulation of growth	2.55567e-08	118
Fst*lab>wild	regulation of anatomical structure size	3.44561e-08	91
Fst*lab>wild	anatomical structure formation involved in morphogenesis	3.97541e-08	222
Fst*lab>wild	regulation of RNA metabolic process	4.88111e-08	349
Fst*lab>wild	multi-organism process	5.55513e-08	458
Fst*lab>wild	regulation of cell development	5.6024e-08	100
Fst*lab>wild	synapse assembly	6.64661e-08	75
Fst*lab>wild	response to organic substance	8.54366e-08	150
Fst*lab>wild	dendrite development	1.09923e-07	108
Fst*lab>wild	regulation of transcription, DNA-templated	1.15304e-07	323
Fst*lab>wild	regulation of RNA biosynthetic process	1.15304e-07	323
Fst*lab>wild	establishment or maintenance of cell polarity	1.1899e-07	98
Fst*lab>wild	synapse organization	1.78912e-07	94
Fst*lab>wild	regulation of intracellular signal transduction	2.11618e-07	130
Fst*lab>wild	regulation of cell morphogenesis	2.27032e-07	86
Fst*lab>wild	dendrite morphogenesis	2.77318e-07	105
Fst*lab>wild	negative regulation of developmental process	2.83861e-07	95
Fst*lab>wild	regulation of primary metabolic process	3.16893e-07	475
Fst*lab>wild	morphogenesis of a polarized epithelium	5.41171e-07	65
Fst*lab>wild	cell fate determination	6.15028e-07	80
Fst*lab>wild	learning	7.55708e-07	49
Fst*lab>wild	stem cell differentiation	8.03406e-07	71
Fst*lab>wild	regulation of macromolecule biosynthetic process	1.13101e-06	350
Fst*lab>wild	regulation of cellular macromolecule biosynthetic process	1.13101e-06	350
Fst*lab>wild	regulation of cell proliferation	1.30547e-06	82
Fst*lab>wild	embryonic development via the syncytial blastoderm	1.39235e-06	91
Fst*lab>wild	homeostatic process	1.64619e-06	123
Fst*lab>wild	cardiovascular system development	1.75761e-06	61
Fst*lab>wild	circulatory system development	1.75761e-06	61
Fst*lab>wild	photoreceptor cell differentiation	2.07407e-06	93
Fst*lab>wild	eye photoreceptor cell differentiation	2.38349e-06	84
Fst*lab>wild	establishment of planar polarity	2.38643e-06	59
Fst*lab>wild	establishment of tissue polarity	2.38643e-06	59
Fst*lab>wild	leg disc development	2.46105e-06	60
Fst*lab>wild	regulation of cell projection organization	3.14457e-06	53
Fst*lab>wild	compound eye photoreceptor cell differentiation	3.46155e-06	82
Fst*lab>wild	regulation of developmental growth	3.56706e-06	69
Fst*lab>wild	heart development	3.96603e-06	59
Fst*lab>wild	gliogenesis	4.03853e-06	50
Fst*lab>wild	epithelial cell differentiation	4.14027e-06	55
Fst*lab>wild	chemosensory behavior	4.28871e-06	64
Fst*lab>wild	locomotory behavior	4.42903e-06	88
Fst*lab>wild	regulation of synapse structure and activity	4.89747e-06	66
Fst*lab>wild	olfactory learning	7.24995e-06	39
Fst*lab>wild	actin filament organization	7.55147e-06	71
Fst*lab>wild	regulation of neurogenesis	8.747e-06	73
Fst*lab>wild	associative learning	1.01646e-05	43
Fst*lab>wild	salivary gland development	1.0859e-05	87
Fst*lab>wild	exocrine system development	1.0859e-05	87
Fst*lab>wild	transmembrane receptor protein tyrosine kinase signaling pathway	1.56158e-05	86
Fst*lab>wild	establishment of ommatidial planar polarity	1.56224e-05	41
Fst*lab>wild	olfactory behavior	1.6261e-05	59
Fst*lab>wild	embryo development ending in birth or egg hatching	1.81777e-05	92
Fst*lab>wild	regulation of transcription from RNA polymerase II promoter	1.8892e-05	180
Fst*lab>wild	adult behavior	2.16985e-05	76
Fst*lab>wild	regulation of macromolecule metabolic process	2.22545e-05	472
Fst*lab>wild	phosphate-containing compound metabolic process	2.49602e-05	350
Fst*lab>wild	endocytosis	3.03998e-05	143
Fst*lab>wild	regulation of cellular component biogenesis	3.10242e-05	95
Fst*lab>wild	axonal defasciculation	3.18806e-05	12
Fst*lab>wild	positive regulation of cellular metabolic process	3.71993e-05	179
Fst*lab>wild	cellular nitrogen compound biosynthetic process	4.29733e-05	407
Fst*lab>wild	phosphorus metabolic process	4.41855e-05	352
Fst*lab>wild	negative regulation of signaling	4.90928e-05	112
Fst*lab>wild	response to oxygen-containing compound	4.9725e-05	100
Fst*lab>wild	negative regulation of cell communication	5.38421e-05	113
Fst*lab>wild	regulation of cell fate specification	5.50972e-05	22
Fst*lab>wild	regulation of axonogenesis	5.50972e-05	22
Fst*lab>wild	embryonic organ development	6.52422e-05	34
Fst*lab>wild	rhythmic process	6.53265e-05	59
Fst*lab>wild	cyclic nucleotide metabolic process	6.5954e-05	28
Fst*lab>wild	ovarian follicle cell migration	6.75748e-05	61
Fst*lab>wild	regulation of neuron projection development	6.77897e-05	40
Fst*lab>wild	nucleobase-containing compound biosynthetic process	6.92591e-05	375
Fst*lab>wild	response to abiotic stimulus	7.13159e-05	151
Fst*lab>wild	segmentation	7.41514e-05	113
Fst*lab>wild	neurological system process	8.86294e-05	204
Fst*lab>wild	aromatic compound biosynthetic process	8.94327e-05	396
Fst*lab>wild	transcription, DNA-templated	9.04466e-05	327
Fst*lab>wild	formation of primary germ layer	0.000107969	23
Fst*lab>wild	muscle cell differentiation	0.000109014	52
Fst*lab>wild	positive regulation of metabolic process	0.000113535	181
Fst*lab>wild	axon choice point recognition	0.000116042	22
Fst*lab>wild	hemocyte proliferation	0.000118532	28
Fst*lab>wild	negative regulation of multicellular organismal process	0.000118532	28
Fst*lab>wild	regulation of localization	0.000121393	117
Fst*lab>wild	mesoderm formation	0.000122197	21
Fst*lab>wild	RNA biosynthetic process	0.000129752	327
Fst*lab>wild	embryonic heart tube development	0.000134985	19
Fst*lab>wild	regulation of gene expression	0.000148917	426
Fst*lab>wild	response to endogenous stimulus	0.000151309	78
Fst*lab>wild	muscle cell development	0.000151429	26
Fst*lab>wild	striated muscle cell development	0.000151429	26
Fst*lab>wild	mesoderm migration involved in gastrulation	0.000151576	12
Fst*lab>wild	muscle cell fate commitment	0.000151576	12
Fst*lab>wild	morphogenesis of embryonic epithelium	0.000165511	63
Fst*lab>wild	epidermal cell differentiation	0.000176338	30
Fst*lab>wild	renal tubule development	0.000185483	35
Fst*lab>wild	Malpighian tubule development	0.000185483	35
Fst*lab>wild	organic cyclic compound biosynthetic process	0.000189109	406
Fst*lab>wild	ovarian follicle cell development	0.000191739	117
Fst*lab>wild	protein phosphorylation	0.00019541	137
Fst*lab>wild	fibroblast growth factor receptor signaling pathway	0.000204745	13
Fst*lab>wild	cellular response to fibroblast growth factor stimulus	0.000204745	13
Fst*lab>wild	response to fibroblast growth factor	0.000204745	13
Fst*lab>wild	regulation of neuron differentiation	0.000217102	56
Fst*lab>wild	circadian rhythm	0.000227255	57
Fst*lab>wild	motor neuron axon guidance	0.000232565	37
Fst*lab>wild	leg disc pattern formation	0.000245683	14
Fst*lab>wild	mesoderm morphogenesis	0.000245832	21
Fst*lab>wild	imaginal disc-derived wing vein specification	0.000250806	34
Fst*lab>wild	synaptic growth at neuromuscular junction	0.000258409	57
Fst*lab>wild	glial cell migration	0.000262446	20
Fst*lab>wild	cell fate specification	0.000266143	54
Fst*lab>wild	epithelial cell development	0.000278081	19
Fst*lab>wild	epithelial cell migration, open tracheal system	0.000283228	28
Fst*lab>wild	regulation of organ morphogenesis	0.000286434	50
Fst*lab>wild	epithelial cell morphogenesis	0.00028816	16
Fst*lab>wild	response to mechanical stimulus	0.000288916	18
Fst*lab>wild	hindgut morphogenesis	0.00029524	32
Fst*lab>wild	hindgut development	0.00029524	32
Fst*lab>wild	multicellular organismal homeostasis	0.000295505	25
Fst*lab>wild	branched duct epithelial cell fate determination, open tracheal system	0.000316292	8
Fst*lab>wild	regulation of small GTPase mediated signal transduction	0.000320268	69
Fst*lab>wild	adult locomotory behavior	0.000323905	39
Fst*lab>wild	heterocycle biosynthetic process	0.000324017	393
Fst*lab>wild	cellular response to hormone stimulus	0.000331808	34
Fst*lab>wild	eye-antennal disc development	0.000331808	34
Fst*lab>wild	response to ethanol	0.000331808	34
Fst*lab>wild	digestive tract development	0.00033196	55
Fst*lab>wild	digestive system development	0.00033196	55
Fst*lab>wild	regulation of organ growth	0.000332454	28
Fst*lab>wild	negative regulation of cell differentiation	0.000351141	65
Fst*lab>wild	mushroom body development	0.0003603	36
Fst*lab>wild	transmembrane transport	0.000365722	177
Fst*lab>wild	neuromuscular junction development	0.000371884	67
Fst*lab>wild	tissue homeostasis	0.000375319	23
Fst*lab>wild	photoreceptor cell development	0.000385991	55
Fst*lab>wild	developmental cell growth	0.000402084	30
Fst*lab>wild	tube morphogenesis	0.000415312	63
Fst*lab>wild	negative regulation of signal transduction	0.000444737	104
Fst*lab>wild	salivary gland morphogenesis	0.000448479	64
Fst*lab>wild	gland morphogenesis	0.000448479	64
Fst*lab>wild	glial cell differentiation	0.000467947	21
Fst*lab>wild	hemopoiesis	0.00046912	29
Fst*lab>wild	behavioral response to ethanol	0.00046912	29
Fst*lab>wild	germarium-derived egg chamber formation	0.000478271	41
Fst*lab>wild	stem cell division	0.000478271	42
Fst*lab>wild	stem cell maintenance	0.000499471	34
Fst*lab>wild	regulation of locomotion	0.000508391	20
Fst*lab>wild	organ formation	0.000533153	31
Fst*lab>wild	reproduction	0.000540846	450
Fst*lab>wild	regulation of Ras protein signal transduction	0.000542709	68
Fst*lab>wild	cardiocyte differentiation	0.000553213	19
Fst*lab>wild	retinal cell programmed cell death	0.000553213	19
Fst*lab>wild	dorsal closure	0.000557034	54
Fst*lab>wild	developmental maturation	0.000564344	77
Fst*lab>wild	cellular response to endogenous stimulus	0.000587945	62
Fst*lab>wild	compound eye retinal cell programmed cell death	0.000590685	18
Fst*lab>wild	post-embryonic hemopoiesis	0.000591623	13
Fst*lab>wild	larval lymph gland hemopoiesis	0.000591623	13
Fst*lab>wild	immune system process	0.000620427	153
Fst*lab>wild	digestive tract morphogenesis	0.000625262	35
Fst*lab>wild	skeletal muscle organ development	0.000709854	35
Fst*lab>wild	positive regulation of transcription from RNA polymerase II promoter	0.000712196	81
Fst*lab>wild	hair cell differentiation	0.000731445	27
Fst*lab>wild	non-sensory hair organization	0.000731445	27
Fst*lab>wild	response to hormone	0.000743342	34
Fst*lab>wild	ventral cord development	0.000746694	22
Fst*lab>wild	imaginal disc-derived leg morphogenesis	0.000783002	46
Fst*lab>wild	developmental programmed cell death	0.000785772	59
Fst*lab>wild	eye photoreceptor cell development	0.000819443	48
Fst*lab>wild	transmembrane receptor protein serine/threonine kinase signaling pathway	0.000951584	38
Fst*lab>wild	muscle cell fate specification	0.000952223	7
Fst*lab>wild	compound eye photoreceptor development	0.000964329	47
Fst*lab>wild	anion transport	0.000980642	53
Fst*lab>wild	regulation of Rho protein signal transduction	0.000980948	24
Fst*lab>wild	regulation of transport	0.00101233	72
Fst*lab>wild	mesoderm development	0.0010217	53
Fst*lab>wild	wing and notum subfield formation	0.00104408	10
Fst*lab>wild	lipid localization	0.0010966	34
Fst*lab>wild	epidermal growth factor receptor signaling pathway	0.00111958	39
Fst*lab>wild	ERBB signaling pathway	0.00111958	39
Fst*lab>wild	negative regulation of biosynthetic process	0.00112414	133
Fst*lab>wild	negative regulation of cellular biosynthetic process	0.00112414	133
Fst*lab>wild	hormone-mediated signaling pathway	0.00116394	18
Fst*lab>wild	germ-line stem cell maintenance	0.00117149	26
Fst*lab>wild	negative regulation of transcription, DNA-templated	0.00118967	112
Fst*lab>wild	negative regulation of RNA biosynthetic process	0.00118967	112
Fst*lab>wild	autophagy	0.00120839	46
Fst*lab>wild	peripheral nervous system development	0.00120839	45
Fst*lab>wild	positive regulation of molecular function	0.00121482	50
Fst*lab>wild	photoreceptor cell fate commitment	0.00121665	32
Fst*lab>wild	leg disc morphogenesis	0.00124121	46
Fst*lab>wild	macromolecule localization	0.00124721	240
Fst*lab>wild	heterophilic cell-cell adhesion	0.00125673	17
Fst*lab>wild	axonal fasciculation	0.00126704	11
Fst*lab>wild	circulatory system process	0.00127367	26
Fst*lab>wild	heart process	0.00127367	26
Fst*lab>wild	regulation of autophagy	0.00131802	29
Fst*lab>wild	positive regulation of RNA biosynthetic process	0.00131921	109
Fst*lab>wild	wing disc pattern formation	0.00132068	37
Fst*lab>wild	imaginal disc-derived wing hair organization	0.00134839	26
Fst*lab>wild	imaginal disc pattern formation	0.00135758	56
Fst*lab>wild	leg disc proximal/distal pattern formation	0.00141048	12
Fst*lab>wild	acylglycerol homeostasis	0.00141048	12
Fst*lab>wild	dorsal/ventral pattern formation, imaginal disc	0.00142015	30
Fst*lab>wild	ectoderm development	0.00142061	15
Fst*lab>wild	imaginal disc-derived genitalia development	0.00142061	15
Fst*lab>wild	positive regulation of macromolecule metabolic process	0.00144858	143
Fst*lab>wild	cardiac cell fate commitment	0.0014494	13
Fst*lab>wild	cardioblast differentiation	0.0014582	14
Fst*lab>wild	positive regulation of cell projection organization	0.0014582	14
Fst*lab>wild	dendrite guidance	0.0014582	14
Fst*lab>wild	negative regulation of cellular metabolic process	0.00147437	164
Fst*lab>wild	response to starvation	0.00149596	41
Fst*lab>wild	regulation of actin cytoskeleton organization	0.00151362	27
Fst*lab>wild	regulation of actin filament-based process	0.00151362	27
Fst*lab>wild	single organism cell adhesion	0.00151362	27
Fst*lab>wild	asymmetric cell division	0.00151516	38
Fst*lab>wild	sleep	0.00153017	24
Fst*lab>wild	dorsal/ventral pattern formation	0.00162128	66
Fst*lab>wild	compound eye photoreceptor fate commitment	0.00164764	30
Fst*lab>wild	locomotor rhythm	0.00164764	29
Fst*lab>wild	cellular homeostasis	0.00166831	64
Fst*lab>wild	regulation of cellular component size	0.00173241	54
Fst*lab>wild	transcription from RNA polymerase II promoter	0.00178051	183
Fst*lab>wild	cyclic nucleotide biosynthetic process	0.00178124	23
Fst*lab>wild	developmental growth involved in morphogenesis	0.00181012	35
Fst*lab>wild	regulation of programmed cell death	0.0018133	68
Fst*lab>wild	homophilic cell adhesion	0.00182517	19
Fst*lab>wild	regulation of G-protein coupled receptor protein signaling pathway	0.00182517	19
Fst*lab>wild	regulation of dendrite development	0.00182517	19
Fst*lab>wild	positive regulation of RNA metabolic process	0.00182676	111
Fst*lab>wild	regulation of heart rate	0.00183567	8
Fst*lab>wild	defasciculation of motor neuron axon	0.00183567	8
Fst*lab>wild	cell migration involved in gastrulation	0.00183567	8
Fst*lab>wild	regulation of cell death	0.00186312	77
Fst*lab>wild	negative regulation of gene expression	0.00187558	150
Fst*lab>wild	negative regulation of RNA metabolic process	0.00188139	114
Fst*lab>wild	metal ion transport	0.001882	70
Fst*lab>wild	anatomical structure homeostasis	0.00188557	51
Fst*lab>wild	immune system development	0.0018893	38
Fst*lab>wild	hematopoietic or lymphoid organ development	0.0018893	38
Fst*lab>wild	response to growth factor	0.00189704	28
Fst*lab>wild	positive regulation of macromolecule biosynthetic process	0.0019453	115
Fst*lab>wild	cell maturation	0.00196074	66
Fst*lab>wild	stem cell fate commitment	0.00201318	22
Fst*lab>wild	negative regulation of response to stimulus	0.00207088	116
Fst*lab>wild	neuron fate commitment	0.00208396	37
Fst*lab>wild	organ growth	0.00210446	39
Fst*lab>wild	positive regulation of cellular component organization	0.00210617	63
Fst*lab>wild	regulation of cytoskeleton organization	0.00215171	43
Fst*lab>wild	positive regulation of transcription, DNA-templated	0.00218162	105
Fst*lab>wild	actin filament bundle assembly	0.00225949	17
Fst*lab>wild	potassium ion transport	0.00233883	21
Fst*lab>wild	eye photoreceptor cell fate commitment	0.00238513	30
Fst*lab>wild	maintenance of location	0.00241386	44
Fst*lab>wild	positive regulation of signal transduction	0.00249878	85
Fst*lab>wild	blood circulation	0.00250262	16
Fst*lab>wild	cuticle pattern formation	0.00250262	16
Fst*lab>wild	heart contraction	0.00250262	16
Fst*lab>wild	mechanosensory behavior	0.0025075	9
Fst*lab>wild	single organismal cell-cell adhesion	0.00262671	26
Fst*lab>wild	embryonic hindgut morphogenesis	0.00262671	26
Fst*lab>wild	positive regulation of nitrogen compound metabolic process	0.00265261	132
Fst*lab>wild	regulation of actin polymerization or depolymerization	0.0026764	20
Fst*lab>wild	regulation of actin filament length	0.0026764	20
Fst*lab>wild	axon extension	0.0026764	20
Fst*lab>wild	neuron projection extension	0.0026764	20
Fst*lab>wild	border follicle cell migration	0.00273214	54
Fst*lab>wild	glycosyl compound catabolic process	0.00277795	61
Fst*lab>wild	Ras protein signal transduction	0.00281354	65
Fst*lab>wild	regulation of cellular catabolic process	0.00281354	66
Fst*lab>wild	positive regulation of catalytic activity	0.00281543	43
Fst*lab>wild	regulation of synapse organization	0.002835	50
Fst*lab>wild	salivary gland boundary specification	0.00283601	18
Fst*lab>wild	regulation of response to external stimulus	0.00283766	52
Fst*lab>wild	phosphorylation	0.00288538	190
Fst*lab>wild	sensory perception of mechanical stimulus	0.0029007	34
Fst*lab>wild	proximal/distal pattern formation, imaginal disc	0.00290844	14
Fst*lab>wild	negative regulation of cell fate specification	0.00290844	14
Fst*lab>wild	negative regulation of cell fate commitment	0.00290844	14
Fst*lab>wild	ion transport	0.00291367	160
Fst*lab>wild	purine nucleoside triphosphate catabolic process	0.00291465	55
Fst*lab>wild	ribonucleoside triphosphate catabolic process	0.00291465	55
Fst*lab>wild	purine ribonucleoside triphosphate catabolic process	0.00291465	55
Fst*lab>wild	negative regulation of macromolecule biosynthetic process	0.00298372	128
Fst*lab>wild	negative regulation of cellular macromolecule biosynthetic process	0.00298372	128
Fst*lab>wild	midgut development	0.00299979	19
Fst*lab>wild	detection of visible light	0.00299979	19
Fst*lab>wild	filopodium assembly	0.00299979	19
Fst*lab>wild	regulation of imaginal disc-derived wing size	0.00300755	13
Fst*lab>wild	development of primary female sexual characteristics	0.00300755	13
Fst*lab>wild	tripartite regional subdivision	0.0030083	59
Fst*lab>wild	anterior/posterior axis specification, embryo	0.0030083	59
Fst*lab>wild	positive regulation of gene expression	0.00301045	107
Fst*lab>wild	triglyceride homeostasis	0.00305399	11
Fst*lab>wild	genital disc morphogenesis	0.00308398	12
Fst*lab>wild	cellular response to organic substance	0.00312721	79
Fst*lab>wild	apoptotic process	0.00314828	77
Fst*lab>wild	regulation of cell morphogenesis involved in differentiation	0.00317441	35
Fst*lab>wild	cellular response to growth factor stimulus	0.00320281	27
Fst*lab>wild	cytoskeleton organization	0.00328246	234
Fst*lab>wild	cellular response to chemical stimulus	0.00331914	106
Fst*lab>wild	morphogenesis of a branching structure	0.00333252	29
Fst*lab>wild	anterior/posterior axis specification	0.00335042	61
Fst*lab>wild	long-term memory	0.00335104	31
Fst*lab>wild	regulation of cell size	0.00335104	31
Fst*lab>wild	GTP catabolic process	0.00335754	54
Fst*lab>wild	chaeta development	0.00336042	45
Fst*lab>wild	positive regulation of intracellular signal transduction	0.00336042	45
Fst*lab>wild	regulation of endocytosis	0.00337794	18
Fst*lab>wild	genitalia development	0.00337794	18
Fst*lab>wild	lipid homeostasis	0.00337794	18
Fst*lab>wild	purine nucleoside catabolic process	0.00344318	58
Fst*lab>wild	purine ribonucleoside catabolic process	0.00344318	58
Fst*lab>wild	nucleoside triphosphate catabolic process	0.00355312	55
Fst*lab>wild	purine ribonucleotide catabolic process	0.00355312	55
Fst*lab>wild	ribonucleotide catabolic process	0.00355312	55
Fst*lab>wild	regulation of hemocyte proliferation	0.00358031	21
Fst*lab>wild	lymph gland development	0.00359883	22
Fst*lab>wild	response to extracellular stimulus	0.00360875	53
Fst*lab>wild	cellular process	0.00366523	2136
Fst*lab>wild	axon midline choice point recognition	0.0038361	17
Fst*lab>wild	actin filament bundle organization	0.0038361	17
Fst*lab>wild	R7 cell differentiation	0.00388686	28
Fst*lab>wild	regulation of cellular response to stress	0.00403049	39
Fst*lab>wild	phagocytosis	0.00435489	88
Fst*lab>wild	response to nutrient levels	0.00438119	52
Fst*lab>wild	vesicle-mediated transport	0.00443683	198
Fst*lab>wild	phenol-containing compound metabolic process	0.00444855	36
Fst*lab>wild	cell junction assembly	0.00444971	25
Fst*lab>wild	synaptic target recognition	0.00449208	29
Fst*lab>wild	purine-containing compound catabolic process	0.00454304	59
Fst*lab>wild	organic hydroxy compound metabolic process	0.00454304	60
Fst*lab>wild	neuromuscular synaptic transmission	0.00469043	31
Fst*lab>wild	cellular protein localization	0.00469342	122
Fst*lab>wild	determination of muscle attachment site	0.00469974	7
Fst*lab>wild	regulation of axon extension	0.00469974	7
Fst*lab>wild	regulation of extent of cell growth	0.00469974	7
Fst*lab>wild	positive regulation of biosynthetic process	0.00473265	134
Fst*lab>wild	positive regulation of cellular biosynthetic process	0.00473265	134
Fst*lab>wild	embryonic axis specification	0.00475685	60
Fst*lab>wild	regulation of immune system process	0.00484207	80
Fst*lab>wild	regulation of system process	0.00486047	19
Fst*lab>wild	tracheal outgrowth, open tracheal system	0.00486394	15
Fst*lab>wild	regulation of hemocyte differentiation	0.00486394	15
Fst*lab>wild	epithelial tube morphogenesis	0.00491267	50
Fst*lab>wild	blastoderm segmentation	0.0051731	90
Fst*lab>wild	guanosine-containing compound catabolic process	0.00520039	54
Fst*lab>wild	establishment of organelle localization	0.00520734	71
Fst*lab>wild	imaginal disc growth	0.00520995	24
Fst*lab>wild	gastrulation	0.00531288	39
Fst*lab>wild	cAMP metabolic process	0.00540851	14
Fst*lab>wild	organic cyclic compound catabolic process	0.0054157	91
Fst*lab>wild	negative regulation of macromolecule metabolic process	0.00544906	186
Fst*lab>wild	multicellular organism reproduction	0.00545698	385
Fst*lab>wild	eye-antennal disc morphogenesis	0.00560709	21
Fst*lab>wild	organelle localization	0.0056131	79
Fst*lab>wild	myofibril assembly	0.00561392	18
Fst*lab>wild	urogenital system development	0.00570289	41
Fst*lab>wild	renal system development	0.00570289	41
Fst*lab>wild	brain development	0.00575722	63
Fst*lab>wild	membrane organization	0.00578209	70
Fst*lab>wild	somatic muscle development	0.00588426	31
Fst*lab>wild	imaginal disc-derived male genitalia development	0.00593292	13
Fst*lab>wild	regulation of heart contraction	0.00593292	13
Fst*lab>wild	aromatic compound catabolic process	0.00593619	88
Fst*lab>wild	muscle attachment	0.00601925	27
Fst*lab>wild	response to disaccharide	0.00603951	8
Fst*lab>wild	regulation of hippo signaling	0.00603951	8
Fst*lab>wild	Malpighian tubule morphogenesis	0.00611434	23
Fst*lab>wild	renal tubule morphogenesis	0.00611434	23
Fst*lab>wild	cell growth	0.00624341	51
Fst*lab>wild	nucleobase-containing compound catabolic process	0.00632861	84
Fst*lab>wild	nucleoside catabolic process	0.0063961	58
Fst*lab>wild	ribonucleoside catabolic process	0.0063961	58
Fst*lab>wild	feeding behavior	0.00640593	25
Fst*lab>wild	wing disc dorsal/ventral pattern formation	0.00640593	25
Fst*lab>wild	regulation of cell projection assembly	0.00641024	17
Fst*lab>wild	regulation of transmembrane receptor protein serine/threonine kinase signaling pathway	0.00651155	20
Fst*lab>wild	regulation of neuromuscular synaptic transmission	0.00671256	11
Fst*lab>wild	purine nucleotide catabolic process	0.00671435	55
Fst*lab>wild	visceral muscle development	0.00685758	10
Fst*lab>wild	larval lymph gland hemocyte differentiation	0.00685758	10
Fst*lab>wild	positive regulation of filopodium assembly	0.00685758	10
Fst*lab>wild	cellular localization	0.00704341	276
Fst*lab>wild	antimicrobial peptide biosynthetic process	0.00716664	22
Fst*lab>wild	regulation of antimicrobial peptide biosynthetic process	0.00716664	22
Fst*lab>wild	segment specification	0.00716664	22
Fst*lab>wild	regulation of cellular amide metabolic process	0.00716664	22
Fst*lab>wild	melanization defense response	0.00716664	23
Fst*lab>wild	negative regulation of terminal cell fate specification, open tracheal system	0.00733717	5
Fst*lab>wild	regulation of fibroblast growth factor receptor signaling pathway	0.00733717	5
Fst*lab>wild	neurotransmitter metabolic process	0.00733717	5
Fst*lab>wild	imaginal disc-derived wing margin morphogenesis	0.00748729	24
Fst*lab>wild	somatic stem cell division	0.00748729	25
Fst*lab>wild	regulation of cellular component movement	0.00755908	19
Fst*lab>wild	regulation of apoptotic process	0.00772684	58
Fst*lab>wild	GTP metabolic process	0.00776612	54
Fst*lab>wild	heterocycle catabolic process	0.00790398	88
Fst*lab>wild	Wnt signaling pathway	0.00790766	49
Fst*lab>wild	cell-cell adhesion	0.00799391	35
Fst*lab>wild	memory	0.00822066	47
Fst*lab>wild	larval locomotory behavior	0.00837833	15
Fst*lab>wild	proximal/distal pattern formation	0.00837833	15
Fst*lab>wild	glial cell development	0.00837833	15
Fst*lab>wild	asymmetric protein localization	0.00838979	21
Fst*lab>wild	embryonic pattern specification	0.0084068	95
Fst*lab>wild	positive regulation of response to stimulus	0.00846105	118
Fst*lab>wild	detection of external stimulus	0.0085175	31
Fst*lab>wild	detection of abiotic stimulus	0.0085175	31
Fst*lab>wild	organic anion transport	0.00853366	36
Fst*lab>wild	regulation of cellular localization	0.0085344	56
Fst*lab>wild	production of molecular mediator of immune response	0.0087902	23
Fst*lab>wild	antimicrobial peptide production	0.0087902	23
Fst*lab>wild	regulation of epidermal growth factor receptor signaling pathway	0.0087902	26
Fst*lab>wild	regulation of ERBB signaling pathway	0.0087902	26
Fst*lab>wild	cell fate commitment involved in pattern specification	0.00879793	18
Fst*lab>wild	protein localization	0.00882812	178
Fst*lab>wild	cellular nitrogen compound catabolic process	0.00891013	87
Fst*lab>wild	organophosphate catabolic process	0.00900551	62
Fst*lab>wild	formation of anatomical boundary	0.00916149	34
Fst*lab>wild	rhythmic behavior	0.00984606	41
Fst*lab>wild	cation transport	0.00986877	106
Fst*lab>wild	oocyte development	0.00993353	55
Fst*lab>wild	guanosine-containing compound metabolic process	0.00993353	55
Fst*lab>wild	oocyte axis specification	0.00996232	51
Fst*lab>wild	regulation of vesicle-mediated transport	0.0100407	30
Fst*lab>wild	lipid transport	0.0102442	17
Fst*lab>wild	muscle tissue development	0.0102442	17
Fst*lab>wild	neuropeptide signaling pathway	0.0103106	28
Fst*lab>wild	intracellular protein transport	0.0103273	98
Fst*lab>wild	death	0.0103442	127
Fst*lab>wild	cellular catabolic process	0.0103472	206
Fst*lab>wild	regulation of production of molecular mediator of immune response	0.0103625	22
Fst*lab>wild	regulation of antimicrobial peptide production	0.0103625	22
Fst*lab>wild	neuroblast differentiation	0.0103625	22
Fst*lab>wild	dorsal appendage formation	0.0103625	22
Fst*lab>wild	multi-organism behavior	0.0105136	73
Fst*lab>wild	regulation of antimicrobial humoral response	0.0105394	24
Fst*lab>wild	regulation of humoral immune response	0.0105394	24
Fst*lab>wild	regulation of tube size	0.0105394	24
Fst*lab>wild	genital disc development	0.0108027	28
Fst*lab>wild	small GTPase mediated signal transduction	0.0116225	77
Fst*lab>wild	courtship behavior	0.0118694	34
Fst*lab>wild	circadian behavior	0.0118749	40
Fst*lab>wild	rhodopsin mediated signaling pathway	0.0119224	12
Fst*lab>wild	regulation of retinal cell programmed cell death	0.0119224	12
Fst*lab>wild	response to wounding	0.011964	40
Fst*lab>wild	mesodermal cell migration	0.0119999	6
Fst*lab>wild	positive chemotaxis	0.0119999	6
Fst*lab>wild	cell fate specification involved in pattern specification	0.0119999	6
Fst*lab>wild	actin polymerization or depolymerization	0.0121686	21
Fst*lab>wild	response to decreased oxygen levels	0.0121986	27
Fst*lab>wild	response to oxygen levels	0.0121986	27
Fst*lab>wild	peptide biosynthetic process	0.0124484	25
Fst*lab>wild	regulation of cell fate commitment	0.0126129	24
Fst*lab>wild	oocyte construction	0.0126576	52
Fst*lab>wild	regulation of phosphate metabolic process	0.0126624	92
Fst*lab>wild	regulation of phosphorus metabolic process	0.0126624	92
Fst*lab>wild	negative regulation of cellular component organization	0.0126682	48
Fst*lab>wild	nucleotide catabolic process	0.0128383	57
Fst*lab>wild	organonitrogen compound catabolic process	0.0129427	85
Fst*lab>wild	male genitalia development	0.0130288	11
Fst*lab>wild	thermosensory behavior	0.0130288	11
Fst*lab>wild	steroid hormone mediated signaling pathway	0.0130288	11
Fst*lab>wild	response to steroid hormone	0.0130288	11
Fst*lab>wild	cellular response to steroid hormone stimulus	0.0130288	11
Fst*lab>wild	Notch signaling pathway	0.0130873	53
Fst*lab>wild	male sex differentiation	0.0135829	15
Fst*lab>wild	gonad development	0.0138479	28
Fst*lab>wild	MAPK cascade	0.0139402	39
Fst*lab>wild	regulation of nucleotide metabolic process	0.0139402	39
Fst*lab>wild	signal transduction by phosphorylation	0.0139402	39
Fst*lab>wild	R3/R4 cell fate commitment	0.0140203	10
Fst*lab>wild	larval somatic muscle development	0.0140203	10
Fst*lab>wild	response to nutrient	0.0140203	10
Fst*lab>wild	adherens junction assembly	0.0140203	10
Fst*lab>wild	genitalia morphogenesis	0.0140203	10
Fst*lab>wild	epithelial cell type specification, open tracheal system	0.0140203	10
Fst*lab>wild	intercellular bridge organization	0.0140203	11
Fst*lab>wild	establishment of spindle orientation	0.0140203	10
Fst*lab>wild	regulation of catabolic process	0.0140663	67
Fst*lab>wild	establishment or maintenance of polarity of embryonic epithelium	0.0140701	7
Fst*lab>wild	determination of genital disc primordium	0.0140701	7
Fst*lab>wild	reproductive structure development	0.0140927	46
Fst*lab>wild	reproductive system development	0.0140927	46
Fst*lab>wild	sensory perception of sound	0.0141062	26
Fst*lab>wild	branching morphogenesis of an epithelial tube	0.0141062	26
Fst*lab>wild	branching involved in open tracheal system development	0.0141062	26
Fst*lab>wild	morphogenesis of a branching epithelium	0.0141062	26
Fst*lab>wild	positive regulation of nucleobase-containing compound metabolic process	0.0141519	120
Fst*lab>wild	regulation of synapse assembly	0.0141958	44
Fst*lab>wild	cell-cell junction assembly	0.0143464	22
Fst*lab>wild	regulation of immune effector process	0.0143588	24
Fst*lab>wild	male mating behavior	0.0144062	31
Fst*lab>wild	post-embryonic genitalia morphogenesis	0.0145207	9
Fst*lab>wild	imaginal disc-derived male genitalia morphogenesis	0.0145207	9
Fst*lab>wild	imaginal disc-derived genitalia morphogenesis	0.0145207	9
Fst*lab>wild	establishment of mitotic spindle orientation	0.0146841	8
Fst*lab>wild	ATP-dependent chromatin remodeling	0.0146841	8
Fst*lab>wild	alcohol catabolic process	0.0146841	8
Fst*lab>wild	renal filtration cell differentiation	0.0146841	8
Fst*lab>wild	nephrocyte differentiation	0.0146841	8
Fst*lab>wild	organic hydroxy compound catabolic process	0.0146841	8
Fst*lab>wild	cell junction organization	0.0151636	29
Fst*lab>wild	negative regulation of cell development	0.0151906	17
Fst*lab>wild	neuroblast fate commitment	0.0151906	17
Fst*lab>wild	cyclic purine nucleotide metabolic process	0.0151906	17
Fst*lab>wild	antennal development	0.0151957	14
Fst*lab>wild	circadian sleep/wake cycle	0.0151957	14
Fst*lab>wild	muscle cell cellular homeostasis	0.0151957	14
Fst*lab>wild	positive regulation of cytoskeleton organization	0.0151957	14
Fst*lab>wild	regulation of synaptic transmission	0.0153205	40
Fst*lab>wild	response to organic cyclic compound	0.015389	41
Fst*lab>wild	regulation of purine nucleotide metabolic process	0.015793	38
Fst*lab>wild	melanin metabolic process	0.0157973	28
Fst*lab>wild	actomyosin structure organization	0.0157973	27
Fst*lab>wild	negative regulation of cell proliferation	0.0160711	32
Fst*lab>wild	positive regulation of cell communication	0.0162202	95
Fst*lab>wild	asymmetric neuroblast division	0.0162561	20
Fst*lab>wild	lipid metabolic process	0.0165755	133
Fst*lab>wild	positive regulation of phosphorus metabolic process	0.016725	30
Fst*lab>wild	positive regulation of phosphate metabolic process	0.016725	30
Fst*lab>wild	chaeta morphogenesis	0.0167499	23
Fst*lab>wild	regulation of circadian rhythm	0.0167499	23
Fst*lab>wild	negative regulation of developmental growth	0.0167499	23
Fst*lab>wild	Rho protein signal transduction	0.0167704	21
Fst*lab>wild	axis specification	0.0168907	89
Fst*lab>wild	single-organism membrane organization	0.0169605	52
Fst*lab>wild	regulation of neurotransmitter levels	0.0172914	47
Fst*lab>wild	cellular protein modification process	0.0173584	291
Fst*lab>wild	protein modification process	0.0173584	291
Fst*lab>wild	sarcomere organization	0.0173975	13
Fst*lab>wild	female sex differentiation	0.0173975	13
Fst*lab>wild	regulation of establishment of planar polarity	0.0173975	13
Fst*lab>wild	nucleoside phosphate catabolic process	0.0174788	57
Fst*lab>wild	striated muscle tissue development	0.0175401	16
Fst*lab>wild	oocyte fate determination	0.0175401	16
Fst*lab>wild	negative regulation of neurogenesis	0.0175401	16
Fst*lab>wild	anterior/posterior pattern specification	0.0175514	79
Fst*lab>wild	male courtship behavior	0.017567	28
Fst*lab>wild	positive regulation of developmental process	0.0180936	44
Fst*lab>wild	organophosphate metabolic process	0.0183351	167
Fst*lab>wild	regulation of protein localization	0.0185192	34
Fst*lab>wild	chemical homeostasis	0.0190778	46
Fst*lab>wild	inter-male aggressive behavior	0.0192665	24
Fst*lab>wild	larval development	0.0196349	55
Fst*lab>wild	germ cell migration	0.0196854	22
Fst*lab>wild	response to inorganic substance	0.0196854	22
Fst*lab>wild	regulation of Ras GTPase activity	0.0196917	29
Fst*lab>wild	cAMP biosynthetic process	0.0197366	12
Fst*lab>wild	circadian sleep/wake cycle, sleep	0.0197366	12
Fst*lab>wild	synaptic target attraction	0.0197561	4
Fst*lab>wild	male pronucleus assembly	0.0197561	4
Fst*lab>wild	notum cell fate specification	0.0197561	4
Fst*lab>wild	regulation of tube architecture, open tracheal system	0.0199806	32
Fst*lab>wild	epidermis development	0.0201712	38
Fst*lab>wild	skin development	0.0201712	38
Fst*lab>wild	stem cell development	0.0201831	41
Fst*lab>wild	regulation of synaptic growth at neuromuscular junction	0.0203992	42
Fst*lab>wild	ommatidial rotation	0.0205065	15
Fst*lab>wild	negative regulation of Wnt signaling pathway	0.0205065	15
Fst*lab>wild	mating behavior	0.0207972	47
Fst*lab>wild	regulation of organelle organization	0.0210052	82
Fst*lab>wild	innate immune response	0.0212735	58
Fst*lab>wild	photoreceptor cell axon guidance	0.0214985	17
Fst*lab>wild	regulation of MAPK cascade	0.0215907	30
Fst*lab>wild	aggressive behavior	0.0219023	25
Fst*lab>wild	oocyte differentiation	0.0224941	60
Fst*lab>wild	positive regulation of actin filament polymerization	0.0225333	11
Fst*lab>wild	negative regulation of Ras protein signal transduction	0.0225333	11
Fst*lab>wild	regulation of compound eye retinal cell programmed cell death	0.0225333	11
Fst*lab>wild	negative regulation of small GTPase mediated signal transduction	0.0225333	11
Fst*lab>wild	programmed cell death	0.0230438	114
Fst*lab>wild	cell-cell junction organization	0.023146	28
Fst*lab>wild	establishment of cell polarity	0.0231875	19
Fst*lab>wild	neuronal stem cell division	0.0231875	20
Fst*lab>wild	neuroblast division	0.0231875	20
Fst*lab>wild	single-organism organelle organization	0.0231879	332
Fst*lab>wild	regulation of response to stress	0.0234383	84
Fst*lab>wild	phototransduction, visible light	0.0239876	14
Fst*lab>wild	imaginal disc-derived wing vein morphogenesis	0.0243642	29
Fst*lab>wild	secondary metabolic process	0.0245326	43
Fst*lab>wild	regulation of response to biotic stimulus	0.0246058	26
Fst*lab>wild	cell death	0.025263	123
Fst*lab>wild	regulation of cell migration	0.0254256	10
Fst*lab>wild	R3/R4 cell differentiation	0.0254256	10
Fst*lab>wild	regulation of cell motility	0.0254256	10
Fst*lab>wild	larval behavior	0.02591	26
Fst*lab>wild	establishment of localization in cell	0.0262241	234
Fst*lab>wild	immune response	0.0272949	101
Fst*lab>wild	immune effector process	0.0273661	40
Fst*lab>wild	morphogenesis of follicular epithelium	0.0276997	18
Fst*lab>wild	rhabdomere development	0.0276997	18
Fst*lab>wild	positive regulation of MAPK cascade	0.0276997	18
Fst*lab>wild	cell-type specific apoptotic process	0.0276997	19
Fst*lab>wild	retina homeostasis	0.0280083	9
Fst*lab>wild	apical constriction	0.0280083	9
Fst*lab>wild	axon target recognition	0.0280083	9
Fst*lab>wild	larval feeding behavior	0.0280083	9
Fst*lab>wild	germline ring canal formation	0.0280083	10
Fst*lab>wild	regulation of cyclic nucleotide metabolic process	0.0280083	9
Fst*lab>wild	regulation of cyclic nucleotide biosynthetic process	0.0280083	9
Fst*lab>wild	regulation of nucleotide biosynthetic process	0.0280083	9
Fst*lab>wild	regulation of cyclase activity	0.0280083	9
Fst*lab>wild	cardioblast cell fate commitment	0.0280083	9
Fst*lab>wild	regulation of neurotransmitter secretion	0.0280083	9
Fst*lab>wild	positive regulation of behavior	0.0280083	9
Fst*lab>wild	male genitalia morphogenesis	0.0280083	9
Fst*lab>wild	regulation of neurotransmitter transport	0.0280083	9
Fst*lab>wild	calcium ion transmembrane transport	0.0280083	9
Fst*lab>wild	regulation of purine nucleotide biosynthetic process	0.0280083	9
Fst*lab>wild	regulation of multi-organism process	0.0281154	50
Fst*lab>wild	intra-Golgi vesicle-mediated transport	0.0281683	13
Fst*lab>wild	G-protein coupled receptor signaling pathway, coupled to cyclic nucleotide second messenger	0.0281683	14
Fst*lab>wild	adenylate cyclase-modulating G-protein coupled receptor signaling pathway	0.0281683	14
Fst*lab>wild	response to metal ion	0.0281683	13
Fst*lab>wild	circadian sleep/wake cycle process	0.0281683	13
Fst*lab>wild	regulation of BMP signaling pathway	0.0281683	13
Fst*lab>wild	germ-line cyst formation	0.0281683	15
Fst*lab>wild	regulation of dendrite morphogenesis	0.0281683	13
Fst*lab>wild	regulation of filopodium assembly	0.0281683	13
Fst*lab>wild	negative regulation of transcription from RNA polymerase II promoter	0.0282678	69
Fst*lab>wild	vesicle targeting	0.0284333	5
Fst*lab>wild	dorsal/ventral lineage restriction, imaginal disc	0.0284333	5
Fst*lab>wild	hemocyte development	0.0284333	5
Fst*lab>wild	digestive system process	0.0284333	5
Fst*lab>wild	fusion cell fate specification	0.0284333	5
Fst*lab>wild	inositol phosphate metabolic process	0.0284333	5
Fst*lab>wild	engulfment of apoptotic cell	0.0284333	5
Fst*lab>wild	behavioral response to nutrient	0.0284333	5
Fst*lab>wild	positive regulation of feeding behavior	0.0284333	5
Fst*lab>wild	cellular response to external stimulus	0.0284665	26
Fst*lab>wild	hemocyte differentiation	0.0288948	25
Fst*lab>wild	regulation of protein transport	0.0291364	28
Fst*lab>wild	organic substance transport	0.0293851	192
Fst*lab>wild	response to carbohydrate	0.0298396	8
Fst*lab>wild	glial cell proliferation	0.0298396	8
Fst*lab>wild	photoreceptor cell maintenance	0.0298396	8
Fst*lab>wild	cellular response to starvation	0.0298466	24
Fst*lab>wild	regulation of cell shape	0.0302109	55
Fst*lab>wild	germarium-derived oocyte fate determination	0.0302488	15
Fst*lab>wild	negative regulation of metabolic process	0.0307688	203
Fst*lab>wild	ovarian nurse cell to oocyte transport	0.0310436	18
Fst*lab>wild	regulation of tube size, open tracheal system	0.0310634	21
Fst*lab>wild	regulation of Wnt signaling pathway	0.0311216	29
Fst*lab>wild	second-messenger-mediated signaling	0.0311397	12
Fst*lab>wild	female germline ring canal formation	0.0311443	8
Fst*lab>wild	determination of imaginal disc primordium	0.0311443	7
Fst*lab>wild	positive regulation of cyclase activity	0.0311443	7
Fst*lab>wild	haltere disc development	0.0311443	7
Fst*lab>wild	ethanolamine-containing compound metabolic process	0.0311443	7
Fst*lab>wild	negative regulation of synaptic transmission	0.0311443	7
Fst*lab>wild	response to alcohol	0.0312304	49
Fst*lab>wild	single-organism metabolic process	0.0313368	664
Fst*lab>wild	detection of light stimulus	0.0313745	26
Fst*lab>wild	amide biosynthetic process	0.0313745	26
Fst*lab>wild	oenocyte differentiation	0.0314825	6
Fst*lab>wild	ganglion mother cell fate determination	0.0314825	6
Fst*lab>wild	larval visceral muscle development	0.0314825	6
Fst*lab>wild	glutamine family amino acid catabolic process	0.0314825	6
Fst*lab>wild	response to sucrose	0.0314825	6
Fst*lab>wild	regulation of epithelial cell migration	0.0314825	6
Fst*lab>wild	terminal cell fate specification, open tracheal system	0.0314825	6
Fst*lab>wild	nonassociative learning	0.0314825	6
Fst*lab>wild	pericardial nephrocyte differentiation	0.0314825	6
Fst*lab>wild	mating	0.0327154	52
Fst*lab>wild	cellular response to extracellular stimulus	0.0329375	25
Fst*lab>wild	response to organonitrogen compound	0.0329989	33
Fst*lab>wild	negative regulation of growth	0.0339155	42
Fst*lab>wild	stress-activated protein kinase signaling cascade	0.0339323	27
Fst*lab>wild	response to lipid	0.0349478	22
Fst*lab>wild	maintenance of protein location	0.0349478	22
Fst*lab>wild	cellular lipid metabolic process	0.0351853	89
Fst*lab>wild	formation of organ boundary	0.0364018	29
Fst*lab>wild	cellular macromolecule localization	0.0365039	147
Fst*lab>wild	decapentaplegic signaling pathway	0.0365835	11
Fst*lab>wild	response to drug	0.0365835	11
Fst*lab>wild	R7 cell development	0.0365835	11
Fst*lab>wild	negative regulation of intracellular signal transduction	0.0370342	28
Fst*lab>wild	BMP signaling pathway	0.0370975	16
Fst*lab>wild	germ-line stem cell division	0.0372581	18
Fst*lab>wild	nucleus localization	0.0372581	18
Fst*lab>wild	development of primary sexual characteristics	0.0372828	41
Fst*lab>wild	positive regulation of signaling	0.0377383	91
Fst*lab>wild	regulation of behavior	0.0389934	32
Fst*lab>wild	maternal determination of anterior/posterior axis, embryo	0.039272	36
Fst*lab>wild	regulation of cell growth	0.0392916	23
Fst*lab>wild	cellular response to nutrient levels	0.0392916	24
Fst*lab>wild	regulation of intracellular protein transport	0.0392916	23
Fst*lab>wild	pigment metabolic process	0.039875	47
Fst*lab>wild	response to stress	0.0399164	328
Fst*lab>wild	regulation of establishment of protein localization	0.0399631	29
Fst*lab>wild	stress-activated MAPK cascade	0.0400886	26
Fst*lab>wild	regulation of immune response	0.0411508	47
Fst*lab>wild	dorsal/ventral axis specification	0.0412373	33
Fst*lab>wild	sex differentiation	0.0415587	51
Fst*lab>wild	muscle system process	0.0417715	13
Fst*lab>wild	pole cell migration	0.0417715	13
Fst*lab>wild	actin filament-based movement	0.0417715	13
Fst*lab>wild	positive regulation of protein complex assembly	0.0417715	13
Fst*lab>wild	positive regulation of Ras GTPase activity	0.0417715	13
Fst*lab>wild	embryonic hemopoiesis	0.0417715	13
Fst*lab>wild	appendage segmentation	0.0417715	13
Fst*lab>wild	imaginal disc-derived leg segmentation	0.0417715	13
Fst*lab>wild	positive regulation of autophagy	0.0419438	10
Fst*lab>wild	hippo signaling	0.0419438	10
Fst*lab>wild	cell fate commitment involved in formation of primary germ layer	0.0419438	10
Fst*lab>wild	actin-mediated cell contraction	0.0419438	10
Fst*lab>wild	apoptotic process involved in development	0.0419438	12
Fst*lab>wild	molting cycle process	0.043714	15
Fst*lab>wild	regulation of actin filament polymerization	0.043714	15
Fst*lab>wild	adherens junction organization	0.043714	15
Fst*lab>wild	regulation of imaginal disc growth	0.043714	15
Fst*lab>wild	negative regulation of synaptic growth at neuromuscular junction	0.0438188	17
Fst*lab>wild	negative regulation of nervous system development	0.0438188	17
Fst*lab>wild	negative regulation of synapse assembly	0.0438188	17
Fst*lab>wild	single-organism catabolic process	0.0441964	140
Fst*lab>wild	negative regulation of nucleobase-containing compound metabolic process	0.0447924	121
Fst*lab>wild	humoral immune response	0.0450444	51
Fst*lab>wild	intracellular transport	0.045248	164
Fst*lab>wild	negative regulation of nitrogen compound metabolic process	0.0452543	122
Fst*lab>wild	cellular component assembly	0.0482642	267
Fst*lab>wild	skeletal muscle tissue development	0.0484637	9
Fst*lab>wild	deactivation of rhodopsin mediated signaling	0.0484637	9
Fst*lab>wild	regulation of rhodopsin mediated signaling pathway	0.0484637	9
Fst*lab>wild	proteoglycan biosynthetic process	0.0484637	9
Fst*lab>wild	positive regulation of endocytosis	0.0484637	9
Fst*lab>wild	regulation of lyase activity	0.0484637	9
Fst*lab>wild	establishment of blood-brain barrier	0.0484637	9
Fst*lab>wild	regulation of tube length, open tracheal system	0.0487625	12
Fst*lab>wild	vesicle localization	0.0494784	42
Fst*lab>wild	striated muscle cell differentiation	0.0495393	40
*P-value calculated using Benjamini-Hochberg correction and normalized for gene length
