# Supplementary material for: Genomic signatures of domestication on neurogenetic genes in Drosophila melanogaster
Source: BMC Evol Biol. 2016 Jan 5;16:6. doi: 10.1186/s12862-015-0580-1 (PMC4700609; doi:10.1186/s12862-015-0580-1)
Supplement: Additional file 8: Table S4. — Large extended haplotype gene characterization. Characterization of genes found within large extended haplotype blocks surrounding SNPs (Lab-specific, Fst*lab>wild, and Fst*wild>lab). (XLSX 29 kb) [file 12862_2015_580_MOESM8_ESM.xlsx]

## Sheet: Sheet1
SNP type	FlyBase ID	Gene symbol	Secondary identifier	Chromosome	Gene length
Lab_specific	FBgn0015609	CadN	CG7100	2L	89655
Lab_specific	FBgn0032297	CG17124	CG17124	2L	12241
Lab_specific	FBgn0031698	CG14023	CG14023	2L	8696
Lab_specific	FBgn0086896	d	CG10595	2L	6187
Lab_specific	FBgn0001980	gft	CG11861	2L	5984
Lab_specific	FBgn0001114	Glt	CG9280	2L	4768
Lab_specific	FBgn0032045	CG13087	CG13087	2L	776
Lab_specific	FBgn0053194	CheA29a	CG33194	2L	739
High_lab	FBgn0053715	Msp-300	CG33549	2L	96544
High_lab	FBgn0031349	CG14351	CG14351	2L	52458
High_lab	FBgn0085370	Pde11	CG10231	2L	38920
High_lab	FBgn0085427	CG34398	CG34398	2L	34280
High_lab	FBgn0016920	nompC	CG11020	2L	18802
High_lab	FBgn0000250	cact	CG5848	2L	13072
High_lab	FBgn0027571	CG3523	CG3523	2L	11569
High_lab	FBgn0032475	Sfmbt	CG16975	2L	7140
High_lab	FBgn0020497	emb	CG13387	2L	5278
High_lab	FBgn0032689	CG10413	CG10413	2L	5272
High_lab	FBgn0032748	CG10492	CG10492	2L	4742
High_lab	FBgn0032076	CG9510	CG33085	2L	3484
High_lab	FBgn0032749	Phlpp	CG10493	2L	3402
High_lab	FBgn0016122	Acer	CG10593	2L	3092
High_lab	FBgn0051720	CG31720	CG31720	2L	3058
High_lab	FBgn0014417	CG13397	CG13397	2L	2817
High_lab	FBgn0032691	CG10414	CG10414	2L	2670
High_lab	FBgn0032075	Tsp29Fb	CG9496	2L	2356
High_lab	FBgn0031250	Ent1	CG11907	2L	2309
High_lab	FBgn0031347	CG10869	CG10869	2L	2292
High_lab	FBgn0001086	fzy	CG4274	2L	2168
High_lab	FBgn0032074	Tsp29Fa	CG9494	2L	2143
High_lab	FBgn0032055	CG13091	CG13091	2L	2043
High_lab	FBgn0032692	CG15161	CG15161	2L	1728
High_lab	FBgn0032684	CG10178	CG10178	2L	1714
High_lab	FBgn0000339	cni	CG5855	2L	1142
Lab_specific	FBgn0085394	CG34365	CG18625	2R	53675
Lab_specific	FBgn0011656	Mef2	CG1429	2R	45313
Lab_specific	FBgn0050007	CG30007	CG30007	2R	6520
Lab_specific	FBgn0021818	cnk	CG6556	2R	5628
Lab_specific	FBgn0022029	l(2)k01209	CG4798	2R	5254
Lab_specific	FBgn0004921	Ggamma1	CG8261	2R	3388
Lab_specific	FBgn0053964	CG33964	CG33964	2R	2867
Lab_specific	FBgn0033342	CG8258	CG8258	2R	2159
Lab_specific	FBgn0033692	CG13176	CG13176	2R	1739
High_lab	FBgn0026193	par-1	CG8201	2R	28300
High_lab	FBgn0019643	Dat	CG3318	2R	18177
High_lab	FBgn0033359	CG8213	CG8213	2R	16222
High_lab	FBgn0011241	cbx	CG10536	2R	10564
High_lab	FBgn0005586	Rab3	CG7576	2R	7862
High_lab	FBgn0033460	sec24	CG1472	2R	6128
High_lab	FBgn0040777	CG14767	CG14767	2R	5825
High_lab	FBgn0016641	PTP-ER	CG9856	2R	5058
High_lab	FBgn0034452	Oseg6	CG11237	2R	4692
High_lab	FBgn0033376	CG8777	CG8777	2R	4586
High_lab	FBgn0033920	Als	CG8561	2R	4071
High_lab	FBgn0015838	Vang	CG8075	2R	3552
High_lab	FBgn0033607	CG9062	CG9062	2R	3479
High_lab	FBgn0034979	CG13569	CG13569	2R	3463
High_lab	FBgn0033377	Pmm45A	CG8073	2R	2581
High_lab	FBgn0033087	CG3194	CG3194	2R	2313
High_lab	FBgn0015544	spag	CG13570	2R	2133
High_lab	FBgn0042180	CG18870	CG18870	2R	2104
High_lab	FBgn0000326	clt	CG9858	2R	2003
High_lab	FBgn0033086	CG9410	CG9410	2R	1933
High_lab	FBgn0050414	CG30414	CG30414	2R	1683
High_lab	FBgn0020129	DnaJ-60	CG12240	2R	1630
High_lab	FBgn0034451	CG11242	CG11242	2R	1344
High_lab	FBgn0033543	CG12338	CG12338	2R	1339
High_lab	FBgn0033459	CG12744	CG12744	2R	961
High_lab	FBgn0250838	CG30415	CG30415	2R	753
High_lab	FBgn0033608	CG13220	CG13220	2R	684
Lab_specific	FBgn0004449	Ten-m	CG5723	3L	114855
Lab_specific	FBgn0052183	Ccn	CG32183	3L	58828
Lab_specific	FBgn0035101	p130CAS	CG1212	3L	23667
Lab_specific	FBgn0037081	CG6049	CG6049	3L	12784
Lab_specific	FBgn0037098	CG7177	CG7177	3L	11044
Lab_specific	FBgn0035106	rno	CG7036	3L	10038
Lab_specific	FBgn0043025	Msi	CG32178	3L	9205
Lab_specific	FBgn0035125	CG13881	CG13881	3L	5282
Lab_specific	FBgn0035113	pyx	CG17142	3L	5122
Lab_specific	FBgn0035126	CG13882	CG13882	3L	4911
Lab_specific	FBgn0025592	Gyk	CG18374	3L	3725
Lab_specific	FBgn0029002	miple2	CG18321	3L	3381
Lab_specific	FBgn0052181	CG32181	CG32181	3L	3157
Lab_specific	FBgn0024889	Kap-alpha1	CG8548	3L	3151
Lab_specific	FBgn0035114	CG16971	CG16971	3L	2872
Lab_specific	FBgn0035103	CG7047	CG7047	3L	2321
Lab_specific	FBgn0036906	CG14102	CG14102	3L	2308
Lab_specific	FBgn0035104	CG13875	CG13875	3L	2241
Lab_specific	FBgn0036907	CG8533	CG8533	3L	2087
Lab_specific	FBgn0035107	mri	CG1216	3L	1985
Lab_specific	FBgn0083976	CG34140	CG34140	3L	1900
Lab_specific	FBgn0024945	NitFhit	CG7067	3L	1612
Lab_specific	FBgn0035124	ttm2	CG12313	3L	1497
Lab_specific	FBgn0035127	CG13883	CG13883	3L	284
High_lab	FBgn0085402	Ect4	CG13680	3L	34391
High_lab	FBgn0020386	Pk61C	CG1210	3L	15853
High_lab	FBgn0024806	DIP2	CG7020	3L	7721
High_lab	FBgn0036483	CG12316	CG12316	3L	5421
High_lab	FBgn0037116	CG7158	CG7158	3L	5337
High_lab	FBgn0005694	Aef1	CG5683	3L	4445
High_lab	FBgn0052244	CG32244	CG32244	3L	4145
High_lab	FBgn0027500	spd-2	CG17286	3L	3836
High_lab	FBgn0035849	ERR	CG7404	3L	3720
High_lab	FBgn0027587	CG7028	CG7028	3L	3578
High_lab	FBgn0035508	CG15005	CG15005	3L	3518
High_lab	FBgn0036482	CG13457	CG13457	3L	3444
High_lab	FBgn0037117	CG11248	CG11248	3L	3145
High_lab	FBgn0052476	mthl14	CG32476	3L	2819
High_lab	FBgn0037082	CG5664	CG5664	3L	2699
High_lab	FBgn0035099	CG6845	CG6845	3L	2606
High_lab	FBgn0035848	CG7979	CG7979	3L	2447
High_lab	FBgn0037101	CG7634	CG7634	3L	2361
High_lab	FBgn0052242	CG32242	CG32242	3L	2193
High_lab	FBgn0036751	Adgf-B	CG5998	3L	1755
High_lab	FBgn0003741	tra	CG16724	3L	1381
High_lab	FBgn0035509	CG1295	CG1295	3L	968
High_lab	FBgn0035109	CG13876	CG13876	3L	920
High_lab	FBgn0037102	CG7172	CG7172	3L	837
Low_lab	FBgn0038872	NELF-A	CG5874	3R	5808
Low_lab	FBgn0038871	CG3337	CG3337	3R	676
Lab_specific	FBgn0000095	Antp	CG1028	3R	102975
Lab_specific	FBgn0051246	CG31246	CG31246	3R	26656
Lab_specific	FBgn0010051	Itp-r83A	CG1063	3R	21722
Lab_specific	FBgn0004882	orb	CG10868	3R	16207
Lab_specific	FBgn0039257	tnc	CG13648	3R	11998
Lab_specific	FBgn0002431	hyd	CG9484	3R	10989
Lab_specific	FBgn0038818	Nep4	CG4058	3R	7039
Lab_specific	FBgn0038968	CG12499	CG12499	3R	6231
Lab_specific	FBgn0037339	Pi4KIIalpha	CG2929	3R	5984
Lab_specific	FBgn0002906	mus309	CG6920	3R	5452
Lab_specific	FBgn0038321	CG6218	CG6218	3R	5348
Lab_specific	FBgn0010379	Akt1	CG4006	3R	5301
Lab_specific	FBgn0038320	Sra-1	CG4931	3R	5102
Lab_specific	FBgn0000283	Cp190	CG6384	3R	4781
Lab_specific	FBgn0037979	CG3532	CG3532	3R	4280
Lab_specific	FBgn0039092	CG16723	CG16723	3R	2648
Lab_specific	FBgn0037341	CG12746	CG12746	3R	2565
Lab_specific	FBgn0003885	alphaTub84D	CG2512	3R	2496
Lab_specific	FBgn0037994	CG4810	CG4810	3R	2308
Lab_specific	FBgn0038312	CG4334	CG4334	3R	1849
Lab_specific	FBgn0041191	Rheb	CG1081	3R	1595
Lab_specific	FBgn0037942	CG14721	CG14721	3R	1396
Lab_specific	FBgn0051380	CG31380	CG31380	3R	1344
Lab_specific	FBgn0037342	CG2931	CG2931	3R	1110
Lab_specific	FBgn0051093	CG31093	CG31093	3R	652
Lab_specific	FBgn0037340	CG14671	CG14671	3R	532
High_lab	FBgn0000363	cpo	CG31243	3R	83921
High_lab	FBgn0013576	l(3)82Fd	CG32464	3R	77500
High_lab	FBgn0051531	CG31531	CG31531	3R	45674
High_lab	FBgn0040071	tara	CG6889	3R	34653
High_lab	FBgn0053547	Rim	CG7305	3R	33714
High_lab	FBgn0004885	tok	CG6863	3R	29436
High_lab	FBgn0026059	Mhcl	CG31045	3R	29065
High_lab	FBgn0037525	CG17816	CG17816	3R	28539
High_lab	FBgn0038554	tinc	CG31247	3R	20500
High_lab	FBgn0003507	srp	CG3992	3R	17884
High_lab	FBgn0003319	Sb	CG4316	3R	16555
High_lab	FBgn0063649	CG6006	CG6006	3R	16452
High_lab	FBgn0250754	CG42232	CG14897	3R	11366
High_lab	FBgn0024329	Mekk1	CG7717	3R	10525
High_lab	FBgn0037800	CG3996	CG3996	3R	10353
High_lab	FBgn0038740	CG4562	CG4562	3R	8079
High_lab	FBgn0038983	CG5326	CG5326	3R	7745
High_lab	FBgn0051291	CG31291	CG31291	3R	7438
High_lab	FBgn0000527	e	CG3331	3R	7348
High_lab	FBgn0003483	spn-E	CG3158	3R	6979
High_lab	FBgn0038391	GATAe	CG10278	3R	6862
High_lab	FBgn0000313	chp	CG1744	3R	6548
High_lab	FBgn0051169	CG31169	CG31169	3R	5215
High_lab	FBgn0038407	CG6126	CG6126	3R	5078
High_lab	FBgn0037663	CG9746	CG9746	3R	5061
High_lab	FBgn0040271	Sulf1	CG6725	3R	4597
High_lab	FBgn0038016	MBD-R2	CG10042	3R	4117
High_lab	FBgn0019960	CG6455	CG6455	3R	3976
High_lab	FBgn0001219	Hsc70-4	CG4264	3R	3972
High_lab	FBgn0003719	tld	CG6868	3R	3778
High_lab	FBgn0037622	CG8202	CG8202	3R	3738
High_lab	FBgn0037526	CG10092	CG10092	3R	2252
High_lab	FBgn0038309	CG6499	CG6499	3R	1890
High_lab	FBgn0038893	CG6353	CG6353	3R	1772
High_lab	FBgn0038398	sxe2	CG4979	3R	1724
High_lab	FBgn0027378	MRG15	CG6363	3R	1669
High_lab	FBgn0038705	CG11626	CG11626	3R	1415
High_lab	FBgn0038924	CG6028	CG6028	3R	1248
High_lab	FBgn0038014	CG10041	CG10041	3R	1131
High_lab	FBgn0038313	CG4338	CG4338	3R	938
High_lab	FBgn0038923	mRpL35	CG13410	3R	803
High_lab	FBgn0053927	CG33927	CG33927	3R	657
High_lab	FBgn0038647	CG14302	CG14302	3R	334
Low_lab	FBgn0025864	Crag	CG12737	X	9163
Low_lab	FBgn0040929	CG12659	CG12659	X	1774
Lab_specific	FBgn0003380	Sh	CG12348	X	110458
Lab_specific	FBgn0052677	X11Lbeta	CG32677	X	80364
Lab_specific	FBgn0259100	CG42248	CG42248	X	76247
Lab_specific	FBgn0052521	CG32521	CG32521	X	75861
Lab_specific	FBgn0003036	para	CG9907	X	63810
Lab_specific	FBgn0024308	Smr	CG4013	X	56445
Lab_specific	FBgn0085387	shakB	CG34358	X	55194
Lab_specific	FBgn0025641	DAAM	CG14622	X	32649
Lab_specific	FBgn0028550	A3-3	CG11405	X	31909
Lab_specific	FBgn0030913	CG6123	CG6123	X	31849
Lab_specific	FBgn0000630	f	CG5424	X	28819
Lab_specific	FBgn0030820	CG5004	CG5004	X	27484
Lab_specific	FBgn0030617	CG9095	CG9095	X	23293
Lab_specific	FBgn0052549	CG32549	CG32549	X	19647
Lab_specific	FBgn0031079	jog	CG11940	X	18712
Lab_specific	FBgn0024238	Fim	CG8649	X	16275
Lab_specific	FBgn0014133	bif	CG1822	X	15746
Lab_specific	FBgn0003392	shi	CG18102	X	14136
Lab_specific	FBgn0026428	HDAC6	CG6170	X	7400
Lab_specific	FBgn0031078	CG11943	CG11943	X	7165
Lab_specific	FBgn0004391	shtd	CG9198	X	6796
Lab_specific	FBgn0030268	Klp10A	CG1453	X	6787
Lab_specific	FBgn0030816	CG16700	CG16700	X	6633
Lab_specific	FBgn0029728	CG2861	CG2861	X	6409
Lab_specific	FBgn0086450	su(r)	CG2194	X	5931
Lab_specific	FBgn0045073	Stim	CG9126	X	5535
Lab_specific	FBgn0017418	ari-1	CG5659	X	5513
Lab_specific	FBgn0029941	CG1677	CG1677	X	5105
Lab_specific	FBgn0001206	Hmr	CG1619	X	4897
Lab_specific	FBgn0030102	CG12119	CG12119	X	4427
Lab_specific	FBgn0003204	ras	CG1799	X	4301
Lab_specific	FBgn0024366	CG11409	CG11409	X	4182
Lab_specific	FBgn0026192	par-6	CG5884	X	3767
Lab_specific	FBgn0004956	os	CG5993	X	3644
Lab_specific	FBgn0030894	CG7192	CG7192	X	3500
Lab_specific	FBgn0001079	fu	CG6551	X	3476
Lab_specific	FBgn0040348	CG3703	CG3703	X	3306
Lab_specific	FBgn0040358	CG14625	CG14625	X	3303
Lab_specific	FBgn0030817	CG4991	CG4991	X	3286
Lab_specific	FBgn0030217	CG2124	CG2124	X	3090
Lab_specific	FBgn0030628	CG9114	CG9114	X	3061
Lab_specific	FBgn0026876	CG11403	CG11403	X	2987
Lab_specific	FBgn0010315	CycD	CG9096	X	2855
Lab_specific	FBgn0040087	p115	CG1422	X	2750
Lab_specific	FBgn0015926	dah	CG6157	X	2656
Lab_specific	FBgn0004959	phm	CG6578	X	2455
Lab_specific	FBgn0014455	Ahcy13	CG11654	X	2388
Lab_specific	FBgn0004957	por	CG6205	X	2332
Lab_specific	FBgn0030670	Pis	CG9245	X	2320
Lab_specific	FBgn0030864	CG8173	CG8173	X	2257
Lab_specific	FBgn0030638	CG11655	CG11655	X	2070
Lab_specific	FBgn0031093	CG9581	CG9581	X	1934
Lab_specific	FBgn0030947	CG6696	CG6696	X	1664
Lab_specific	FBgn0030671	CG8134	CG8134	X	1616
Lab_specific	FBgn0022724	Taf8	CG7128	X	1512
Lab_specific	FBgn0027864	Ogg1	CG1795	X	1475
Lab_specific	FBgn0031092	CG9577	CG9577	X	1411
Lab_specific	FBgn0030057	Ppt1	CG12108	X	1389
Lab_specific	FBgn0030835	CG12996	CG12996	X	1300
Lab_specific	FBgn0029947	CG1999	CG1999	X	1272
Lab_specific	FBgn0030669	CG9240	CG9240	X	1211
Lab_specific	FBgn0030323	CG2371	CG2371	X	1208
Lab_specific	FBgn0030834	CG8675	CG8675	X	1128
Lab_specific	FBgn0030616	RpL37a	CG9091	X	1065
Lab_specific	FBgn0030898	Andorra	CG12611	X	946
Lab_specific	FBgn0029971	CG18624	CG18624	X	752
High_lab	FBgn0085443	spri	CG34414	X	94958
High_lab	FBgn0028961	AlstR	CG2872	X	92188
High_lab	FBgn0259241	CG42339	CG42339	X	70092
High_lab	FBgn0004198	ct	CG11387	X	66875
High_lab	FBgn0083940	CG34104	CG12094	X	62345
High_lab	FBgn0029761	SK	CG10706	X	60904
High_lab	FBgn0030842	CG8557	CG8557	X	50253
High_lab	FBgn0052499	CG32499	CG32499	X	49079
High_lab	FBgn0026411	Lim1	CG11354	X	48540
High_lab	FBgn0015519	nAcRalpha-7E	CG2302	X	46881
High_lab	FBgn0052683	CG32683	CG32683	X	44508
High_lab	FBgn0259165	CG42270	CG42270	X	40909
High_lab	FBgn0052547	CG32547	CG15049	X	35731
High_lab	FBgn0028341	l(1)G0232	CG32697	X	30215
High_lab	FBgn0052556	CG32556	CG32556	X	26076
High_lab	FBgn0030252	Myo10A	CG2174	X	25597
High_lab	FBgn0085381	CG34352	CG34352	X	24183
High_lab	FBgn0003659	Sxl	CG33070	X	22388
High_lab	FBgn0040877	CG12994	CG12994	X	21674
High_lab	FBgn0029504	CHES-1-like	CG12690	X	21360
High_lab	FBgn0030847	CG12991	CG12991	X	19104
High_lab	FBgn0031107	HERC2	CG11734	X	17770
High_lab	FBgn0023531	CG32809	CG32809	X	17467
High_lab	FBgn0004368	Ptp4E	CG6899	X	16293
High_lab	FBgn0013809	Dhc16F	CG7092	X	13870
High_lab	FBgn0030174	CG15312	CG15312	X	13772
High_lab	FBgn0026375	RhoGAPp190	CG32555	X	13409
High_lab	FBgn0030884	CG6847	CG6847	X	12703
High_lab	FBgn0017561	Ork1	CG1615	X	12664
High_lab	FBgn0030331	CG15221	CG15221	X	12278
High_lab	FBgn0250788	beta-Spec	CG5870	X	11816
High_lab	FBgn0004028	wupA	CG7178	X	11269
High_lab	FBgn0003656	sws	CG2212	X	11211
High_lab	FBgn0061200	Nup153	CG4453	X	11136
High_lab	FBgn0024251	bbx	CG32527	X	10120
High_lab	FBgn0031171	CG1801	CG1801	X	9936
High_lab	FBgn0030090	ld14	CG12664	X	9886
High_lab	FBgn0030205	CG17255	CG17255	X	9767
High_lab	FBgn0030890	CG7536	CG7536	X	9535
High_lab	FBgn0011754	PhKgamma	CG1830	X	9280
High_lab	FBgn0014467	CrebB-17A	CG6103	X	9124
High_lab	FBgn0053525	CoRest	CG3878	X	8975
High_lab	FBgn0031030	Tao-1	CG14217	X	8661
High_lab	FBgn0027602	CG8611	CG8611	X	8358
High_lab	FBgn0022942	Cbp80	CG7035	X	8238
High_lab	FBgn0023077	inaF	CG2457	X	8102
High_lab	FBgn0041203	LIMK1	CG1848	X	7811
High_lab	FBgn0084033	CG41473	CG41473	X	7677
High_lab	FBgn0031170	CG1718	CG1718	X	7648
High_lab	FBgn0015558	tty	CG1693	X	7641
High_lab	FBgn0028343	l(1)G0222	CG8465	X	7375
High_lab	FBgn0053542	upd3	CG15062	X	7366
High_lab	FBgn0030815	CG8945	CG8945	X	7189
High_lab	FBgn0002709	mei-218	CG33067	X	7011
High_lab	FBgn0028581	mei-217	CG33067	X	7005
High_lab	FBgn0026313	X11L	CG5675	X	6482
High_lab	FBgn0030366	Usp7	CG1490	X	6200
High_lab	FBgn0046687	Tre1	CG3171	X	6139
High_lab	FBgn0259166	CG42271	CG42271	X	5993
High_lab	FBgn0020653	Trxr-1	CG2151	X	5555
High_lab	FBgn0027280	l(1)G0193	CG2206	X	5529
High_lab	FBgn0029976	CG1514	CG1514	X	5356
High_lab	FBgn0000709	fliI	CG1484	X	5294
High_lab	FBgn0029983	CG1530	CG1530	X	4964
High_lab	FBgn0030631	CG6227	CG6227	X	4902
High_lab	FBgn0052548	CG32548	CG32548	X	4866
High_lab	FBgn0029706	CG3626	CG3626	X	4717
High_lab	FBgn0030850	CG8408	CG8408	X	4682
High_lab	FBgn0002590	RpS5a	CG8922	X	4667
High_lab	FBgn0052687	CG32687	CG32687	X	4599
High_lab	FBgn0030889	CG15373	CG15373	X	4559
High_lab	FBgn0024360	CG11418	CG11418	X	4483
High_lab	FBgn0030893	RhoGAP16F	CG7122	X	4256
High_lab	FBgn0029067	l(1)G0269	CG1696	X	4254
High_lab	FBgn0025743	mbt	CG18582	X	4146
High_lab	FBgn0031174	CG1486	CG1486	X	4104
High_lab	FBgn0052719	CG32719	CG32719	X	3952
High_lab	FBgn0030833	CG8915	CG8915	X	3733
High_lab	FBgn0029935	CG4615	CG4615	X	3724
High_lab	FBgn0030330	Tango10	CG1841	X	3623
High_lab	FBgn0030841	CG8568	CG8568	X	3558
High_lab	FBgn0002641	mal	CG1692	X	3529
High_lab	FBgn0015789	Rab10	CG17060	X	3266
High_lab	FBgn0030206	CG2889	CG2889	X	3264
High_lab	FBgn0030863	CG8188	CG8188	X	3189
High_lab	FBgn0052557	CG32557	CG32557	X	3164
High_lab	FBgn0031098	CG17068	CG17068	X	3139
High_lab	FBgn0030208	PPP4R2r	CG2890	X	3111
High_lab	FBgn0030403	CG1824	CG1824	X	3090
High_lab	FBgn0029950	CG9657	CG9657	X	3046
High_lab	FBgn0029975	CG1444	CG1444	X	2993
High_lab	FBgn0052707	APC4	CG32707	X	2941
High_lab	FBgn0041629	Hexo2	CG1787	X	2828
High_lab	FBgn0030855	CG5800	CG5800	X	2722
High_lab	FBgn0027291	l(1)G0156	CG12233	X	2695
High_lab	FBgn0030859	CG12990	CG12990	X	2680
High_lab	FBgn0030369	Cyp318a1	CG1786	X	2651
High_lab	FBgn0085367	CG34338	CG34338	X	2623
High_lab	FBgn0040350	CG3690	CG3690	X	2592
High_lab	FBgn0030840	CG12993	CG12993	X	2426
High_lab	FBgn0030962	CG7095	CG7095	X	2424
High_lab	FBgn0030854	CG8289	CG8289	X	2351
High_lab	FBgn0030251	CG2145	CG2145	X	2313
High_lab	FBgn0011277	HLH4C	CG3052	X	2287
High_lab	FBgn0030459	CG12723	CG12723	X	2255
High_lab	FBgn0030873	CG15814	CG15814	X	2254
High_lab	FBgn0030296	CG15196	CG15196	X	2236
High_lab	FBgn0030852	CG8316	CG8316	X	2235
High_lab	FBgn0010391	Gtp-bp	CG2522	X	2228
High_lab	FBgn0030081	CG7246	CG7246	X	2221
High_lab	FBgn0030367	Cyp311a1	CG1488	X	2181
High_lab	FBgn0052543	CG32543	CG32543	X	2181
High_lab	FBgn0030060	CG2004	CG2004	X	2168
High_lab	FBgn0029974	dpr14	CG10946	X	2149
High_lab	FBgn0045502	Gr10a	CG32664	X	2069
High_lab	FBgn0029986	CG15332	CG15332	X	1953
High_lab	FBgn0030828	CG5162	CG5162	X	1914
High_lab	FBgn0030788	CG4756	CG4756	X	1886
High_lab	FBgn0029961	CG12663	CG12663	X	1844
High_lab	FBgn0030892	CG7206	CG7206	X	1785
High_lab	FBgn0010292	bys	CG1430	X	1744
High_lab	FBgn0004922	RpS6	CG10944	X	1709
High_lab	FBgn0030789	Rrp45	CG9606	X	1704
High_lab	FBgn0028686	Rpt3	CG16916	X	1619
High_lab	FBgn0021765	scu	CG7113	X	1609
High_lab	FBgn0020369	Pros45	CG1489	X	1603
High_lab	FBgn0030881	CG12985	CG12985	X	1520
High_lab	FBgn0030298	Or10a	CG17867	X	1514
High_lab	FBgn0030204	Or9a	CG15302	X	1490
High_lab	FBgn0015617	Cdk7	CG3319	X	1462
High_lab	FBgn0024361	Tsp2A	CG11415	X	1436
High_lab	FBgn0030853	CG5703	CG5703	X	1417
High_lab	FBgn0030874	CG6506	CG6506	X	1406
High_lab	FBgn0030846	CG12992	CG12992	X	1377
High_lab	FBgn0064116	CG33713	CG33071	X	1338
High_lab	FBgn0064117	CG33714	CG33071	X	1338
High_lab	FBgn0030082	HP1b	CG7041	X	1298
High_lab	FBgn0030460	CG2453	CG2453	X	1279
High_lab	FBgn0030297	Gr10b	CG12622	X	1278
High_lab	FBgn0003449	snf	CG4528	X	1253
High_lab	FBgn0025615	torp4a	CG3024	X	1242
High_lab	FBgn0030207	CG2887	CG2887	X	1235
High_lab	FBgn0029785	RpL35	CG4111	X	1114
High_lab	FBgn0004404	RpS14b	CG1527	X	895
High_lab	FBgn0031130	CG15452	CG15452	X	878
High_lab	FBgn0029718	mRpL30	CG7038	X	772
High_lab	FBgn0052554	CG32554	CG32554	X	719
High_lab	FBgn0029987	CG15330	CG15330	X	651
High_lab	FBgn0029948	CheA7a	CG15033	X	626
High_lab	FBgn0040923	CG11368	CG11368	X	455
