# Supplementary material for: Genomic signatures of domestication on neurogenetic genes in Drosophila melanogaster
Source: BMC Evol Biol. 2016 Jan 5;16:6. doi: 10.1186/s12862-015-0580-1 (PMC4700609; doi:10.1186/s12862-015-0580-1)
Supplement: Additional file 10: Table S5. — Summary of sequenced reads, strain origin, and distribution of lab-specific SNPs for each assembled laboratory strain. Counts within parentheses denote the number of lab-specific SNPs found among the five laboratory strains for each of the frequency classes, 1/5, 2/5, 3/5, 4/5, and 5/5. Each assembly used paired-end Illumina reads. All reads were filtered for quality and assembled against the D. melanogaster R5 genome (see Materials and Methods for further details). (XLSX 8 kb) [file 12862_2015_580_MOESM10_ESM.xlsx]

## Sheet: Sheet1
Strain	Read length	No. of reads (millions)	Laboratory of origin	Lab-specific SNPs
Oregon-R	125	96	Bloomington	4444 (2244, 1479, 360, 286, 75)
Oregon-R	125	55.5	Elgin	4728 (109, 2542, 1595, 411, 71)
Oregon-R	125	89.2	Orr-Weaver	5226 (102, 2887, 1717, 445, 75)
Canton-S	150	80.1	Hawley	4406 (3288, 779, 184,104, 51)
w1118	150	84.9	Hawley	5379 (2695, 1817, 500, 292, 75)
