# Supplementary material for: Genomic signatures of domestication on neurogenetic genes in Drosophila melanogaster
Source: BMC Evol Biol. 2016 Jan 5;16:6. doi: 10.1186/s12862-015-0580-1 (PMC4700609; doi:10.1186/s12862-015-0580-1)
Supplement: Additional file 12: Table S6. — Base call quality control. Genome quality control filters use sequence coverage and the presence of a D. simulans R2 base call across chromosome arms. The number of lab-specific SNPs are indicated per chromosome arm. (XLSX 42 kb) [file 12862_2015_580_MOESM12_ESM.xlsx]

## Sheet: Sheet1
Chromosome	Total base pairs	Dsim R2 allele present	Data filter (> 0.75 nucleotides)	Lab-specific SNPs
X	22422827	19415406	17402172	1796
2L	23011544	20174040	18889359	3601
2R	21146708	18170160	17376300	3451
3L	24543557	21283924	20193845	4342
3R	27905053	25990345	24581111	4060
Total	119029689	105033875	98442787	17250
